# Supplementary material for: Defining functional diversity for lignocellulose degradation in a microbial community using multi-omics studies
Source: Biotechnol Biofuels. 2018 Jun 18;11:166. doi: 10.1186/s13068-018-1164-2 (PMC6004670; doi:10.1186/s13068-018-1164-2)
Supplement: Supplementary file 3 — Additional file 3. Overview of proteins detected in the metasecretome of the wheat straw compost-derived community. [file 13068_2018_1164_MOESM3_ESM.xlsx]

## Sheet: Sheet5
Additional file 3. Overview of proteins detected in the metasecretome of the wheat straw compost-derived community.
Tables show data retrived from MASCOT searches for each protein identified in biotin-labelled (BF) and supernatant fractions (SNT), and both fractions (coloured) in three biological replicates at week 1, week 3 and week 3.
a - number of unique peptides with a significant score used in identification
b - exponentially modified protein abundance index - an estimate of protein content in the metasecretome
c - Mascot protein score
d - molar abundance [%]
Each protein was searched against nr NCBI database using BLASTP. The table provides a description of the protein, NCBI accession number to the closest hit alongside the microbial origin, e-value and mean idenity score.
Prediction of carbohydrate active domains (dbCAN), transmemebrane helices (TMHMM) and N-terminal signal peptides (SignalP) is provided in the table: ✔ = detected in the database, n.d. = not detected in the database

## Sheet: week 1
			peptide			emPAI			score			mol[%]
fraction	proteinID	1.1	1.2	1.3	1.1	1.2	1.3	1.1	1.2	1.3	1.1	1.2	1.3	signalP	dbCAN	TMHMM	genus	kingdom	phylum	order	BlastP	Accession number	E-value	% Seq ID	% Coverage	Bit Score
SNT	c129558_g2_i1_1	1	2	1	0.11	0.23	0.11	13	43	17	0.39	0.77	0.32	n.d.	n.d.	n.d.	Microbacterium	Bacteria	Actinobacteria	Micrococcales	hypothetical protein	WP_047543675	4e-32	38.69	86	137
SNT	c149425_g2_i1_2	2	2	1	0.06	0.06	0.03	25	49	28	0.21	0.2	0.09	✔	n.d.	n.d.	Cellvibrio	Bacteria	Proteobacteria	Cellvibrionales	hypothetical protein	WP_049629956	0	77.84	100	1593
SNT	c152509_g2_i1_2	1	1	1	0.26	0.26	0.26	22	17	14	0.92	0.87	0.74	n.d.	n.d.	n.d.	n.d.	n.d.	n.d.	n.d.	n.d.	n.d.	n.d.	n.d.	n.d.	n.d.
SNT	c154043_g2_i1_15	1	2	4	0.11	0.23	0.52	205	71	193	0.39	0.77	1.49	n.d.	n.d.	n.d.	Xylella	Bacteria	Proteobacteria	Xanthomonadales	virion associated protein	AHB12251	3e-156	81.23	100	447
SNT	c154646_g1_i1_2	3	3	2	0.08	0.08	0.05	45	57	47	0.28	0.27	0.14	n.d.	n.d.	n.d.	Chitinophaga	Bacteria	Bacteroidetes	Sphingobacteriales	T9SS C-terminal target domain-containing protein	WP_012790616	6e-37	36.67	24	162
SNT	c155650_g1_i1_2	1	1	2	0.11	0.11	0.23	31	62	69	0.39	0.37	0.66	n.d.	n.d.	n.d.	Isosphaera	Bacteria	Planctomycetes	Planctomycetales	hypothetical protein	WP_013564226	3e-72	45.36	100	238
SNT	c155827_g1_i1_1	3	2	3	0.24	0.15	0.24	51	23	35	0.85	0.5	0.69	✔	n.d.	n.d.	Alcaligenes	Bacteria	Proteobacteria	Burkholderiales	porin	WP_035272460	5e-178	66.03	100	514
SNT	c165678_g2_i1_1	1	2	1	0.25	0.56	0.25	21	32	24	0.88	1.87	0.72	✔	n.d.	n.d.	Cellulomonas	Bacteria	Actinobacteria	Micrococcales	secretion protein	WP_048341432	8e-33	58.04	87	123
SNT	c173840_g1_i3_1	5	4	2	0.59	0.59	0.2	692	573	53	2.08	1.97	0.57	✔	n.d.	n.d.	Acinetobacter	Bacteria	Proteobacteria	Pseudomonadales	MULTISPECIES: hypothetical protein	WP_005228834	1e-174	87.27	98	499
SNT	c179575_g1_i2_1	1	3	3	0.07	0.23	0.23	14	72	108	0.25	0.77	0.66	✔	n.d.	✔	n.d.	n.d.	n.d.	n.d.	n.d.	n.d.	n.d.	n.d.	n.d.	n.d.
SNT	c179660_g2_i1_1	3	1	3	0.72	0.2	0.72	56	21	67	2.54	0.67	2.06	n.d.	n.d.	✔	Lysinimicrobium	Bacteria	Actinobacteria	Micrococcales	hypothetical protein	WP_042212079	1e-40	52.35	93	145
SNT	c183381_g1_i1_1	7	5	6	0.31	0.21	0.26	221	181	182	1.09	0.7	0.74	✔	n.d.	n.d.	Niabella	Bacteria	Bacteroidetes	Sphingobacteriales	hypothetical protein	WP_051107169	9e-175	50	83	531
SNT	c183818_g2_i1_4	1	1	3	0.08	0.08	0.27	37	39	77	0.28	0.27	0.77	✔	n.d.	n.d.	Luteimonas	Bacteria	Proteobacteria	Xanthomonadales	membrane protein	WP_027072737	0	87.99	95	563
SNT	c186013_g1_i1_1	2	2	1	0.09	0.09	0.05	53	66	29	0.32	0.3	0.14	✔	✔	n.d.	Marinimicrobium	Bacteria	Proteobacteria	Cellvibrionales	hypothetical protein	WP_027328555	0	76.86	84	855
SNT	c186143_g2_i1_2	2	4	3	0.06	0.11	0.09	17	89	40	0.21	0.37	0.26	✔	n.d.	n.d.	Marinimicrobium	Bacteria	Proteobacteria	Cellvibrionales	TonB-dependent receptor	WP_024461649	0	74.41	99	1528
SNT	c188692_g1_i1_1	2	2	1	0.17	0.17	0.08	22	46	25	0.6	0.57	0.23	✔	n.d.	n.d.	Cellvibrio	Bacteria	Proteobacteria	Cellvibrionales	cell envelope biogenesis protein OmpA	WP_007639342	2e-142	62.93	100	419
SNT	c188967_g1_i1_4	3	3	3	0.65	0.65	0.65	227	418	390	2.29	2.17	1.86	n.d.	n.d.	✔	Marinobacter	Bacteria	Proteobacteria	Alteromonadales	fimbrial protein	WP_008938911	2e-37	51.15	99	137
SNT	c190646_g3_i1_6	1	1	1	0.2	0.2	0.2	25	52	74	0.71	0.67	0.57	✔	n.d.	✔	Saccharophagus	Bacteria	Proteobacteria	Cellvibrionales	cellulose 1,4-beta-cellobiosidase	ABD79911	2e-34	64.08	69	138
SNT	c192276_g2_i1_2	2	1	2	0.53	0.24	0.53	108	39	74	1.87	0.8	1.52	n.d.	n.d.	n.d.	Cellvibrio	Bacteria	Proteobacteria	Cellvibrionales	cartilage oligomeric matrix protein	WP_012486929	9e-37	72.31	100	145
SNT	c194100_g2_i2_1	1	4	4	0.05	0.22	0.22	25	62	54	0.18	0.73	0.63	n.d.	n.d.	n.d.	Cellvibrio	Bacteria	Proteobacteria	Cellvibrionales	flagellar biosynthesis protein FliC	WP_007641128	0	79.73	100	894
SNT	c194919_g2_i1_5	1	2	4	0.03	0.05	0.1	30	50	80	0.11	0.17	0.29	✔	✔	✔	Cellvibrio	Bacteria	Proteobacteria	Cellvibrionales	carbohydrate-binding protein	WP_007644728	0	76.84	99	1765
SNT	c195212_g1_i1_1	1	2	2	0.24	0.54	0.54	63	158	186	0.85	1.8	1.55	✔	n.d.	n.d.	Rhodanobacter	Bacteria	Proteobacteria	Xanthomonadales	fimbrial protein	WP_027485892	5e-42	65.81	87	147
SNT	c195212_g1_i2_1	2	2	3	0.53	0.53	0.89	69	188	207	1.87	1.77	2.55	✔	n.d.	n.d.	Rhodanobacter	Bacteria	Proteobacteria	Xanthomonadales	fimbrial protein	WP_027485892	2e-46	70.94	87	159
SNT	c195212_g2_i1_1	1	4	3	0.23	1.3	0.87	27	182	166	0.81	4.34	2.49	✔	n.d.	n.d.	Rhodanobacter	Bacteria	Proteobacteria	Xanthomonadales	fimbrial protein	WP_027485892	1e-59	77.78	87	192
SNT	c195230_g5_i1_14	2	2	1	0.36	0.36	0.17	128	162	117	1.27	1.2	0.49	✔	n.d.	n.d.	Mizugakiibacter	Bacteria	Proteobacteria	Xanthomonadales	putative spore coat protein, late developmental	GAP66686	1e-43	53.64	82	154
SNT	c196147_g1_i1_15	4	1	9	0.12	0.03	0.28	62	23	617	0.42	0.1	0.8	✔	n.d.	n.d.	Psychromonas	Bacteria	Proteobacteria	Alteromonadales	hypothetical protein	WP_028863799	2e-13	35	13	85.9
SNT	c197272_g1_i1_2	2	1	2	0.47	0.21	0.47	45	14	33	1.66	0.7	1.35	n.d.	n.d.	n.d.	Tetrahymena	Eukaryota	NA	Hymenostomatida	papain family cysteine protease	XP_001026313	2e-42	54.41	99	154
SNT	c198078_g1_i1_1	1	3	1	0.08	0.24	0.08	16	39	33	0.28	0.8	0.23	✔	n.d.	✔	actinobacterium	n.d.	n.d.	n.d.	hypothetical protein	WP_023646752	5e-09	47.62	21	68.2
SNT	c198078_g2_i1_1	4	2	4	0.26	0.12	0.26	134	117	81	0.92	0.4	0.74	n.d.	n.d.	n.d.	Lysinimicrobium	Bacteria	Actinobacteria	Micrococcales	hypothetical protein	WP_052405597	1e-26	47.83	38	123
SNT	c198215_g1_i1_1	1	2	2	0.08	0.16	0.16	39	48	45	0.28	0.53	0.46	n.d.	n.d.	n.d.	Xanthomonas	Bacteria	Proteobacteria	Xanthomonadales	MULTISPECIES: flagellin	WP_003482972	0	75.25	99	577
SNT	c199726_g6_i1_1	1	1	1	0.08	0.08	0.08	33	35	26	0.28	0.27	0.23	n.d.	n.d.	✔	Singulisphaera	Bacteria	Planctomycetes	Planctomycetales	prepilin-type N-terminal cleavage/methylation domain-containing protein	WP_015247832	2e-117	53.01	99	356
SNT	c200502_g1_i1_1	2	2	2	0.33	0.33	0.33	78	50	160	1.16	1.1	0.95	✔	n.d.	n.d.	Crocosphaera	Bacteria	Cyanobacteria	Chroococcales	hypothetical protein	WP_048324076	3e-41	51.32	78	148
SNT	c200539_g4_i1_1	1	3	2	0.24	0.93	0.55	34	69	72	0.85	3.1	1.58	✔	n.d.	n.d.	Neisseria	Bacteria	Proteobacteria	Neisseriales	pilin	WP_050980441	4e-40	56.59	99	142
SNT	c200685_g1_i1_2	2	3	4	0.1	0.15	0.2	35	25	98	0.35	0.5	0.57	✔	n.d.	n.d.	n.d.	n.d.	n.d.	n.d.	n.d.	n.d.	n.d.	n.d.	n.d.	n.d.
SNT	c201040_g1_i1_5	1	2	1	0.02	0.05	0.02	20	24	27	0.07	0.17	0.06	✔	n.d.	n.d.	Cellvibrio	Bacteria	Proteobacteria	Cellvibrionales	TonB-denpendent receptor	WP_007645033	0	90.81	97	2055
SNT	c201069_g1_i1_3	1	2	2	0.1	0.2	0.2	42	96	70	0.35	0.67	0.57	n.d.	n.d.	n.d.	Tetrahymena	Eukaryota	NA	Hymenostomatida	IPT/TIG domain protein	XP_001007393	3e-72	45.64	99	254
SNT	c203304_g1_i1_1	1	1	1	0.03	0.03	0.03	46	19	40	0.11	0.1	0.09	✔	n.d.	n.d.	Fluviicola	Bacteria	Bacteroidetes	Flavobacteriales	T9SS C-terminal target domain-containing protein	WP_013685289	0	51.93	99	879
SNT	c203619_g1_i1_1	6	4	4	0.58	0.36	0.36	153	116	158	2.05	1.2	1.03	n.d.	n.d.	n.d.	Microbacterium	Bacteria	Actinobacteria	Micrococcales	ABC transporter substrate-binding protein	WP_029146542	2e-162	62.15	99	474
SNT	c205007_g2_i1_1	1	1	1	0.08	0.08	0.08	23	41	28	0.28	0.27	0.23	n.d.	n.d.	✔	Schlesneria	Bacteria	Planctomycetes	Planctomycetales	hypothetical protein	WP_010586129	5e-67	41.13	98	227
SNT	c205510_g2_i1_1	1	1	1	0.21	0.21	0.21	14	22	14	0.74	0.7	0.6	✔	✔	n.d.	Chryseobacterium	Bacteria	Bacteroidetes	Flavobacteriales	T9SS C-terminal target domain-containing protein	WP_027376910	7e-41	55.17	100	152
SNT	c205510_g9_i1_1	1	1	1	0.16	0.16	0.16	20	48	61	0.56	0.53	0.46	n.d.	n.d.	n.d.	Chryseobacterium	Bacteria	Bacteroidetes	Flavobacteriales	T9SS C-terminal target domain-containing protein	WP_027376910	1e-63	56.59	100	214
SNT	c205984_g1_i1_2	1	1	1	0.09	0.09	0.09	83	32	62	0.32	0.3	0.26	✔	n.d.	n.d.	Rhodanobacter	Bacteria	Proteobacteria	Xanthomonadales	flagellar motor protein MotB	WP_007081705	0	98.74	100	640
SNT	c206227_g5_i1_1	1	3	3	0.02	0.06	0.06	59	119	156	0.07	0.2	0.17	✔	n.d.	✔	Flavobacterium	Bacteria	Bacteroidetes	Flavobacteriales	hypothetical protein	WP_026704644	1e-131	43.76	36	452
SNT	c207212_g1_i1_1	1	2	2	0.15	0.33	0.33	28	110	140	0.53	1.1	0.95	n.d.	n.d.	✔	Metarhizium	Eukaryota	Ascomycota	Hypocreales	lipase	KFG81717	8e-11	40.62	52	69.3
SNT	c207212_g1_i2_3	3	4	5	0.79	1.17	1.64	186	320	195	2.79	3.9	4.7	n.d.	n.d.	✔	Batrachochytrium	Eukaryota	Chytridiomycota	Rhizophydiales	hypothetical protein BATDEDRAFT_26491	XP_006680681	9e-12	37.37	72	71.6
SNT	c207518_g1_i1_10	1	1	1	0.06	0.06	0.06	15	21	34	0.21	0.2	0.17	✔	n.d.	n.d.	Luteimonas	Bacteria	Proteobacteria	Xanthomonadales	hypothetical protein	WP_051176332	9e-117	69.03	99	372
SNT	c207619_g3_i2_1	2	2	2	0.18	0.18	0.18	74	55	32	0.64	0.6	0.52	n.d.	n.d.	n.d.	Pseudoxanthomonas	Bacteria	Proteobacteria	Xanthomonadales	membrane protein	WP_028917792	0	84.96	100	579
SNT	c208265_g14_i1_36	1	2	2	0.21	0.47	0.47	98	117	129	0.74	1.57	1.35	n.d.	n.d.	✔	Dechloromonas	Bacteria	Proteobacteria	Rhodocyclales	pilin	WP_027457762	2e-43	55.56	97	151
SNT	c208303_g1_i1_1	4	2	2	0.13	0.06	0.06	146	134	72	0.46	0.2	0.17	✔	n.d.	n.d.	Niastella	Bacteria	Bacteroidetes	Sphingobacteriales	T9SS C-terminal target domain-containing protein	WP_014217400	2e-70	35.2	98	257
SNT	c209115_g1_i1_1	4	3	3	0.12	0.09	0.09	123	93	110	0.42	0.3	0.26	✔	n.d.	n.d.	Myxococcus	Bacteria	Proteobacteria	Myxococcales	internalin, putative	AKQ65726	2e-53	35.1	46	215
SNT	c209415_g4_i4_2	1	1	1	0.32	0.32	0.32	20	27	16	1.13	1.07	0.92	✔	n.d.	✔	Luteimonas	Bacteria	Proteobacteria	Xanthomonadales	hypothetical protein	WP_043741700	1e-20	58.82	83	90.1
SNT	c209415_g4_i5_1	2	2	1	0.75	0.75	0.32	102	105	133	2.65	2.5	0.92	✔	n.d.	n.d.	Methylotenera	Bacteria	Proteobacteria	NA	fimbrial protein	WP_047548231	6e-15	49.47	92	75.5
SNT	c209710_g10_i1_2	1	2	1	0.16	0.35	0.16	15	29	24	0.56	1.17	0.46	n.d.	n.d.	✔	n.d	n.d.	n.d.	n.d.	secretion protein	WP_013883836	3e-49	66.23	82	168
SNT	c209749_g2_i2_1	2	1	1	0.06	0.03	0.03	108	98	81	0.21	0.1	0.09	✔	n.d.	✔	Terrimonas	Bacteria	Bacteroidetes	Sphingobacteriales	hypothetical protein	WP_038008935	2e-115	39.16	68	405
SNT	c210088_g1_i1_3	2	2	2	0.15	0.15	0.15	44	95	45	0.53	0.5	0.43	n.d.	n.d.	✔	Tetrahymena	Eukaryota	NA	Hymenostomatida	IPT/TIG domain protein	XP_001007450	1e-37	29.92	86	157
SNT	c210257_g2_i2_1	3	3	2	0.04	0.04	0.02	32	45	34	0.14	0.13	0.06	n.d.	n.d.	✔	Niastella	Bacteria	Bacteroidetes	Sphingobacteriales	T9SS C-terminal target domain-containing protein	WP_014220125	1e-115	43.63	38	424
SNT	c211069_g1_i1_2	1	1	1	0.05	0.05	0.05	17	62	13	0.18	0.17	0.14	n.d.	n.d.	n.d.	Caldanaerobius	Bacteria	Firmicutes	Thermoanaerobacterales	hypothetical protein	WP_026485914	8e-18	42.75	23	95.9
SNT	c222485_g1_i1_1	6	7	7	1.1	1.69	1.38	167	197	152	3.88	5.64	3.95	n.d.	n.d.	n.d.	Pectobacterium	Bacteria	Proteobacteria	Enterobacteriales	YD repeat protein	WP_014917081	4e-41	68.52	49	155
SNT	c228567_g1_i1_2	6	3	5	0.61	0.27	0.49	92	95	113	2.15	0.9	1.4	✔	n.d.	n.d.	Hydrogenophaga	Bacteria	Proteobacteria	Burkholderiales	MULTISPECIES: porin	WP_009520004	2e-130	63.82	94	389
SNT	c228720_g1_i1_1	2	2	2	0.18	0.18	0.18	34	36	34	0.64	0.6	0.52	✔	n.d.	✔	Empedobacter	Bacteria	Bacteroidetes	Flavobacteriales	T9SS C-terminal target domain-containing protein	WP_019975703	4e-62	42.14	100	223
SNT	c238640_g1_i1_1	5	5	6	1.38	1.38	1.82	604	797	713	4.87	4.6	5.21	n.d.	n.d.	✔	Acinetobacter	Bacteria	Proteobacteria	Pseudomonadales	hypothetical protein	WP_016143651	1e-53	58.13	96	179
SNT	c24258_g1_i1_1	1	1	1	0.12	0.12	0.12	80	120	89	0.42	0.4	0.34	n.d.	n.d.	n.d.	Rhizobium	Bacteria	Proteobacteria	Rhizobiales	membrane protein	WP_028736189	2e-87	55.77	99	275
SNT	c258910_g1_i1_1	1	1	1	0.31	0.31	0.31	28	52	22	1.09	1.03	0.89	n.d.	n.d.	n.d.	Neisseria	Bacteria	Proteobacteria	Neisseriales	fimbrial protein	WP_013448269	3e-26	53.33	99	105
SNT	c30831_g1_i1_1	2	2	2	0.28	0.28	0.28	52	52	81	0.99	0.93	0.8	✔	n.d.	n.d.	Methylobacillus	Bacteria	Proteobacteria	NA	hypothetical protein Mfla_1350	ABE49618	2e-80	62.78	97	256
SNT	c346121_g1_i1_3	4	3	3	0.24	0.18	0.18	188	235	222	0.85	0.6	0.52	✔	n.d.	✔	Pseudoxanthomonas	Bacteria	Proteobacteria	Xanthomonadales	hypothetical protein	WP_024868643	9e-21	30.34	88	105
SNT	c347108_g1_i1_3	1	3	2	0.05	0.17	0.11	13	45	29	0.18	0.57	0.32	n.d.	n.d.	n.d.	Thioalkalivibrio	Bacteria	Proteobacteria	Chromatiales	phage tail sheath protein FI	WP_015258926	1e-123	43.83	100	392
SNT	c348137_g1_i1_1	2	2	1	0.1	0.1	0.05	81	102	40	0.35	0.33	0.14	✔	n.d.	n.d.	Crocinitomix	Bacteria	Bacteroidetes	Flavobacteriales	T9SS C-terminal target domain-containing protein	WP_027420078	9e-50	31.25	99	193
SNT	c3494_g1_i1_1	2	4	4	0.11	0.23	0.23	62	73	57	0.39	0.77	0.66	n.d.	n.d.	n.d.	Caulobacter	Bacteria	Proteobacteria	Caulobacterales	TonB-dependent receptor	WP_029912775	0	55.68	99	568
SNT	c36213_g2_i1_1	1	1	1	0.08	0.08	0.08	44	34	38	0.28	0.27	0.23	✔	n.d.	n.d.	Flavobacteriaceae	Bacteria	Bacteroidetes	Flavobacteriales	T9SS C-terminal target domain-containing protein	WP_015807005	1e-40	39.74	63	159
SNT	c369055_g1_i1_1	5	3	6	0.66	0.5	0.84	163	158	112	2.33	1.67	2.41	✔	n.d.	n.d.	Cellvibrio	Bacteria	Proteobacteria	Cellvibrionales	hypothetical protein	WP_039911938	3e-44	37.19	87	162
SNT	c425782_g1_i1_1	4	4	3	2.56	2.56	0.89	237	235	191	9.03	8.54	2.55	✔	n.d.	n.d.	Delftia	Bacteria	Proteobacteria	Burkholderiales	fimbrial protein	WP_043825365	2e-50	62.12	99	169
SNT	c4848_g1_i1_1	2	3	2	0.37	0.61	0.37	37	80	64	1.31	2.04	1.06	✔	n.d.	n.d.	Flavobacterium	Bacteria	Bacteroidetes	Flavobacteriales	T9SS C-terminal target domain-containing protein	WP_026993230	2e-20	39.18	98	99.8
SNT	c48997_g1_i1_1	2	1	2	0.53	0.24	0.53	38	21	49	1.87	0.8	1.52	n.d.	n.d.	✔	Catelliglobosispora	Bacteria	Actinobacteria	Micromonosporales	hypothetical protein	WP_020524201	9e-10	35.64	74	62.4
SNT	c52980_g2_i1_1	2	2	2	0.42	0.42	0.42	109	130	86	1.48	1.4	1.2	n.d.	n.d.	n.d.	Flavobacterium	Bacteria	Bacteroidetes	Flavobacteriales	hypothetical protein AM493_13520	KOS06936	5e-43	53.25	100	164
SNT	c536574_g1_i1_1	1	1	1	0.18	0.18	0.18	29	40	30	0.64	0.6	0.52	n.d.	n.d.	✔	Cellvibrio	Bacteria	Proteobacteria	Cellvibrionales	fimbrial protein	WP_049628899	5e-58	64.2	94	190
SNT	c541813_g1_i1_1	4	4	5	0.31	0.31	0.4	177	247	450	1.09	1.03	1.15	n.d.	n.d.	n.d.	Francisella	Bacteria	Proteobacteria	Thiotrichales	lysophospholipase	WP_014549829	1e-38	31.59	90	155
SNT	c545803_g1_i1_1	1	1	1	0.13	0.13	0.13	18	47	30	0.46	0.43	0.37	n.d.	n.d.	n.d.	Flavobacterium	Bacteria	Bacteroidetes	Flavobacteriales	hypothetical protein AM493_13520	KOS06936	3e-48	48.5	90	182
SNT	c70279_g1_i1_1	1	1	1	0.25	0.25	0.25	33	23	29	0.88	0.83	0.72	n.d.	n.d.	n.d.	Reticulomyxa	Eukaryota	NA	NA	beta-tubulin type 1 isoform 2, partial	AGS56586	9e-54	69.64	100	180
SNT	c712034_g1_i1_1	3	3	1	0.16	0.16	0.05	58	93	33	0.56	0.53	0.14	✔	n.d.	n.d.	Flavobacterium	Bacteria	Bacteroidetes	Flavobacteriales	T9SS C-terminal target domain-containing protein	WP_035655551	2e-91	36.27	99	305
SNT	c712921_g1_i1_2	1	5	3	0.06	0.33	0.19	61	175	109	0.21	1.1	0.54	n.d.	n.d.	n.d.	Caenimonas	Bacteria	Proteobacteria	Burkholderiales	hypothetical protein	WP_048438195	6e-07	27.59	42	62.8
SNT	c717588_g1_i1_1	1	1	1	0.09	0.09	0.09	37	54	58	0.32	0.3	0.26	✔	n.d.	n.d.	Flavobacterium	Bacteria	Bacteroidetes	Flavobacteriales	hypothetical protein AM493_02275	KOS04995	1e-76	45.85	100	254
SNT	c727989_g1_i1_1	1	1	1	0.1	0.1	0.1	20	30	32	0.35	0.33	0.29	✔	n.d.	n.d.	Flavobacterium	Bacteria	Bacteroidetes	Flavobacteriales	hypothetical protein AM493_02270	KOS04994	6e-79	49.49	100	253
SNT	c730685_g1_i1_1	1	1	1	0.17	0.17	0.17	90	112	141	0.6	0.57	0.49	✔	n.d.	✔	Cellvibrio	Bacteria	Proteobacteria	Cellvibrionales	PEP-CTERM domain protein	WP_049630433	2e-34	53.89	100	130
SNT	c73110_g2_i1_4	4	2	3	0.23	0.11	0.17	84	61	51	0.81	0.37	0.49	✔	n.d.	n.d.	n.d.	n.d.	n.d.	n.d.	n.d.	n.d.	n.d.	n.d.	n.d.	n.d.
SNT	c748378_g1_i1_1	4	3	4	1.49	0.98	1.49	203	94	304	5.26	3.27	4.27	n.d.	n.d.	n.d.	Marinobacter	Bacteria	Proteobacteria	Alteromonadales	hypothetical protein	WP_008169849	5e-39	54.62	100	142
SNT	c75032_g1_i1_1	4	4	6	0.12	0.12	0.18	79	139	60	0.42	0.4	0.52	✔	n.d.	n.d.	Cellvibrio	Bacteria	Proteobacteria	Cellvibrionales	TonB-dependent receptor	WP_039917991	0	80.2	100	1706
SNT	c76981_g1_i1_3	1	1	1	0.13	0.13	0.13	40	14	14	0.46	0.43	0.37	✔	n.d.	n.d.	Chthoniobacter	Bacteria	Verrucomicrobia	NA	hypothetical protein	WP_006978872	5e-34	37.44	100	130
SNT	c777920_g1_i1_1	2	1	2	0.69	0.3	0.69	150	82	148	2.43	1	1.98	n.d.	n.d.	n.d.	Stenotrophomonas	Bacteria	Proteobacteria	Xanthomonadales	fimbrial protein	WP_032975177	7e-23	52.38	96	97.1
SNT	c8324_g1_i1_1	1	1	1	0.16	0.16	0.16	14	15	29	0.56	0.53	0.46	n.d.	n.d.	n.d.	Alcanivorax	Bacteria	Proteobacteria	Oceanospirillales	hypothetical protein	WP_039926356	2e-19	35.71	100	97.4
SNT	c83736_g1_i1_1	1	1	1	0.22	0.22	0.22	20	15	17	0.78	0.73	0.63	n.d.	n.d.	n.d.	Myroides	Bacteria	Bacteroidetes	Flavobacteriales	MULTISPECIES: hypothetical protein	WP_002985967	3e-55	59.31	100	183
SNT	c189208_g1_i1_1	2	0	3	0.2	0	0.45	60	0	50	0.595415	0	1.06635	n.d.	n.d.	✔	Xylella	Bacteria	Proteobacteria	Xanthomonadales	Fimbrial protein pilin	WP_020853058	2.15672e-20	39.7163	79.661	82.4185
SNT	c241069_g1_i1_1	3	1	0	0.38	0.18	0	54	21	0	1.13129	0.515907	0	n.d.	n.d.	✔	n.d	n.d	n.d	n.d	Fimbrial protein pilin	WP_020853058	2.33357e-08	53.8462	22.0339	49.2914
SNT	c433972_g1_i1_1	0	1	2	0	0.21	0.45	0	54	94	0	0.601892	1.06635	n.d.	n.d.	n.d.	n.d	n.d	n.d	n.d	n.d	n.d	n.d	n.d	n.d	n.d
SNT	c194216_g1_i1_6	2	1	0	0.43	0.19	0	37	41	0	1.28014	0.544569	0	n.d.	n.d.	✔	n.d	n.d	n.d	n.d	MULTISPECIES: type II secretion system protein GspG	WP_006477246	2.67169e-08	31	66.6667	47.7506
SNT	c257023_g1_i1_1	0	1	1	0	0.2	0.2	0	15	16	0	0.57323	0.473934	✔	n.d.	n.d.	n.d	n.d	n.d	n.d	n.d	n.d	n.d	n.d	n.d	n.d
SNT	c193875_g1_i1_1	1	1	0	0.19	0.19	0	28	17	0	0.565645	0.544569	0	n.d.	n.d.	n.d.	n.d	n.d	n.d	n.d	n.d	n.d	n.d	n.d	n.d	n.d
SNT	c201069_g1_i1_4	1	0	2	0.13	0	0.27	42	0	25	0.38702	0	0.63981	n.d.	n.d.	n.d.	n.d	n.d	n.d	n.d	n.d	n.d	n.d	n.d	n.d	n.d
SNT	c204989_g1_i1_1	0	1	1	0	0.26	0.26	0	49	51	0	0.745199	0.616114	✔	n.d.	n.d.	n.d	n.d	n.d	n.d	n.d	n.d	n.d	n.d	n.d	n.d
SNT	c207309_g1_i1_2	1	0	1	0.12	0	0.12	27	0	14	0.357249	0	0.28436	✔	n.d.	n.d.	n.d	n.d	n.d	n.d	n.d	n.d	n.d	n.d	n.d	n.d
SNT	c64407_g2_i1_1	1	0	1	0.24	0	0.24	22	0	39	0.714498	0	0.56872	n.d.	n.d.	n.d.	n.d	n.d	n.d	n.d	n.d	n.d	n.d	n.d	n.d	n.d
SNT	c409748_g1_i1_1	1	0	1	0.22	0	0.22	20	0	31	0.654957	0	0.521327	n.d.	n.d.	✔	Burkholderia	Bacteria	Proteobacteria	Burkholderiales	MULTISPECIES: type II secretion system protein GspG	WP_006477246	2.50707e-10	42.623	40.6667	53.1434
SNT	c196542_g1_i2_1	0	1	1	0	0.14	0.14	0	23	17	0	0.401261	0.331754	✔	n.d.	n.d.	n.d	n.d	n.d	n.d	n.d	n.d	n.d	n.d	n.d	n.d
SNT	c185620_g2_i1_1	1	1	0	0.12	0.12	0	34	38	0	0.357249	0.343938	0	n.d.	n.d.	✔	n.d	n.d	n.d	n.d	MULTISPECIES: type 4 fimbrial biogenesis protein FimU	WP_003102598	5.6722e-06	56.6667	17.8571	43.5134
SNT	c211963_g1_i1_1	0	1	2	0	0.12	0.24	0	15	57	0	0.343938	0.56872	✔	n.d.	✔	n.d	n.d	n.d	n.d	n.d	n.d	n.d	n.d	n.d	n.d
SNT	c353300_g1_i1_1	1	1	0	0.18	0.18	0	25	38	0	0.535874	0.515907	0	✔	n.d.	n.d.	n.d	n.d	n.d	n.d	n.d	n.d	n.d	n.d	n.d	n.d
SNT	c545316_g1_i1_1	1	0	1	0.12	0	0.12	47	0	44	0.357249	0	0.28436	✔	n.d.	✔	n.d	n.d	n.d	n.d	n.d	n.d	n.d	n.d	n.d	n.d
SNT	c74401_g2_i1_1	0	1	1	0	0.18	0.18	0	17	33	0	0.515907	0.42654	n.d.	n.d.	✔	n.d	n.d	n.d	n.d	MULTISPECIES: type II secretion system protein GspG	WP_006477246	2.89484e-08	41.3793	38.6667	48.1358
SNT	c52405_g1_i1_1	1	0	1	0.16	0	0.16	45	0	26	0.476332	0	0.379147	n.d.	n.d.	n.d.	n.d	n.d	n.d	n.d	n.d	n.d	n.d	n.d	n.d	n.d
SNT	c188461_g2_i1_3	0	2	1	0	0.21	0.1	0	30	18	0	0.601892	0.236967	✔	n.d.	✔	n.d	n.d	n.d	n.d	n.d	n.d	n.d	n.d	n.d	n.d
SNT	c38599_g1_i1_1	1	0	3	0.07	0	0.21	17	0	45	0.208395	0	0.49763	n.d.	✔	n.d.	n.d	n.d	n.d	n.d	n.d	n.d	n.d	n.d	n.d	n.d
SNT	c399592_g1_i1_1	1	0	1	0.09	0	0.09	43	0	47	0.267937	0	0.21327	✔	n.d.	✔	n.d	n.d	n.d	n.d	n.d	n.d	n.d	n.d	n.d	n.d
SNT	c4241_g1_i1_1	0	1	1	0	0.13	0.13	0	26	19	0	0.3726	0.308057	n.d.	n.d.	n.d.	n.d	n.d	n.d	n.d	n.d	n.d	n.d	n.d	n.d	n.d
SNT	c713163_g1_i1_1	1	1	0	0.05	0.05	0	25	25	0	0.148854	0.143308	0	✔	n.d.	✔	n.d	n.d	n.d	n.d	n.d	n.d	n.d	n.d	n.d	n.d
SNT	c87343_g1_i1_1	1	0	1	0.11	0	0.11	30	0	41	0.327478	0	0.260664	✔	n.d.	n.d.	n.d	n.d	n.d	n.d	n.d	n.d	n.d	n.d	n.d	n.d
SNT	c206688_g1_i1_5	0	2	1	0	0.1	0.1	0	33	32	0	0.286615	0.236967	✔	n.d.	n.d.	n.d	Bacteria	n.d	n.d	MULTISPECIES: glutamine ABC transporter substrate-binding protein	WP_000916480	3.01279e-47	36.9919	89.1304	160.614
SNT	c82747_g1_i1_1	1	0	1	0.1	0	0.1	20	0	40	0.297708	0	0.236967	✔	n.d.	n.d.	n.d	n.d	n.d	n.d	n.d	n.d	n.d	n.d	n.d	n.d
SNT	c208303_g1_i2_1	4	4	0	0.13	0.06	0	69	91	0	0.38702	0.171969	0	✔	n.d.	n.d.	n.d	n.d	n.d	n.d	n.d	n.d	n.d	n.d	n.d	n.d
SNT	c355005_g1_i1_1	2	1	0	0.12	0.06	0	37	24	0	0.357249	0.171969	0	✔	n.d.	n.d.	n.d	n.d	n.d	n.d	n.d	n.d	n.d	n.d	n.d	n.d
SNT	c207969_g10_i1_2	1	0	2	0.06	0	0.11	62	0	56	0.178625	0	0.260664	✔	n.d.	n.d.	n.d	n.d	n.d	n.d	n.d	n.d	n.d	n.d	n.d	n.d
SNT	c210203_g1_i3_9	0	12	12	0	0.08	0.09	0	350	328	0	0.229292	0.21327	✔	n.d.	✔	n.d	n.d	n.d	n.d	n.d	n.d	n.d	n.d	n.d	n.d
SNT	c210203_g1_i2_10	0	11	12	0	0.07	0.09	0	334	346	0	0.200631	0.21327	✔	n.d.	✔	Streptococcaceae	Bacteria	Terrabacteria group	Bacilli	YSIRK signal domain/LPXTG anchor domain surface protein	WP_001063234	2.74636e-06	27.957	14.7619	50.8322
SNT	c169679_g2_i1_1	1	0	1	0.05	0	0.05	42	0	16	0.148854	0	0.118483	✔	n.d.	n.d.	n.d	n.d	n.d	n.d	n.d	n.d	n.d	n.d	n.d	n.d
SNT	c547853_g1_i1_1	1	1	0	0.07	0.07	0	27	24	0	0.208395	0.200631	0	n.d.	n.d.	n.d.	n.d	n.d	n.d	n.d	n.d	n.d	n.d	n.d	n.d	n.d
SNT	c149579_g1_i1_1	0	1	1	0	0.06	0.06	0	28	40	0	0.171969	0.14218	n.d.	n.d.	n.d.	n.d	n.d	n.d	n.d	n.d	n.d	n.d	n.d	n.d	n.d
SNT	c199272_g1_i1_2	0	1	1	0	0.05	0.05	0	54	35	0	0.143308	0.118483	✔	n.d.	n.d.	Vibrio	Bacteria	Proteobacteria	Vibrionales	hemagglutinin/proteinase	WP_000782181	9.21878e-43	33.8983	67.8161	160.229
SNT	c183411_g4_i1_1	0	1	1	0	0.05	0.05	0	36	43	0	0.143308	0.118483	n.d.	n.d.	n.d.	n.d	n.d	n.d	n.d	n.d	n.d	n.d	n.d	n.d	n.d
SNT	c206186_g4_i1_1	0	1	1	0	0.05	0.05	0	23	30	0	0.143308	0.118483	✔	n.d.	✔	n.d	n.d	n.d	n.d	n.d	n.d	n.d	n.d	n.d	n.d
SNT	c203621_g1_i1_2	1	0	3	0.03	0	0.06	17	0	31	0.0893123	0	0.14218	✔	✔	n.d.	Congregibacter	Bacteria	Proteobacteria	Cellvibrionales	membrane protein	WP_008294002	1.19168e-14	61.6667	24.2915	73.559
SNT	c209749_g2_i1_1	2	1	0	0.06	0.03	0	23	47	0	0.178625	0.0859845	0	n.d.	n.d.	✔	n.d	n.d	n.d	n.d	n.d	n.d	n.d	n.d	n.d	n.d
SNT	c200098_g2_i1_1	0	1	1	0	0.02	0.02	0	16	14	0	0.057323	0.0473934	✔	n.d.	n.d.	n.d	n.d	n.d	n.d	n.d	n.d	n.d	n.d	n.d	n.d
SNT	c209144_g2_i1_5	0	1	1	0	0.03	0.03	0	36	39	0	0.0859845	0.07109	n.d.	n.d.	n.d.	n.d	n.d	n.d	n.d	n.d	n.d	n.d	n.d	n.d	n.d
BF	c105545_g1_i1_1	1	1	1	0.24	0.24	0.24	23	56	55	0.19	0.24	0.28	n.d.	n.d.	n.d.	Asticcacaulis	Bacteria	Proteobacteria	Caulobacterales	hypothetical protein	WP_023459708	2e-75	91.79	100	252
BF	c113257_g1_i1_2	6	5	4	0.29	0.23	0.18	165	171	117	0.23	0.23	0.21	n.d.	n.d.	n.d.	Sphingopyxis	Bacteria	Proteobacteria	Sphingomonadales	TonB-dependent receptor	WP_022673224	0	58.66	100	784
BF	c119662_g1_i1_1	2	1	1	0.49	0.22	0.22	43	82	20	0.39	0.22	0.25	n.d.	n.d.	n.d.	Tetrahymena	Eukaryota	NA	Hymenostomatida	papain family cysteine protease	XP_001013456	1e-41	49.62	100	151
BF	c121902_g1_i1_2	6	4	4	0.73	0.44	0.44	169	131	106	0.58	0.44	0.51	n.d.	n.d.	n.d.	Rhodanobacter	Bacteria	Proteobacteria	Xanthomonadales	colicin receptor, partial	WP_007806935	1e-138	73.24	100	422
BF	c122186_g1_i1_4	3	2	2	0.2	0.13	0.13	91	103	38	0.16	0.13	0.15	n.d.	n.d.	n.d.	Cellvibrio	Bacteria	Proteobacteria	Cellvibrionales	xylose isomerase	WP_039915150	0	82.84	100	791
BF	c127379_g1_i1_2	2	1	1	0.2	0.1	0.1	100	52	36	0.16	0.1	0.12	n.d.	n.d.	n.d.	Simiduia	Bacteria	Proteobacteria	Cellvibrionales	malate dehydrogenase	WP_015046102	0	87.54	100	533
BF	c134278_g1_i1_1	1	1	1	0.05	0.05	0.05	21	14	31	0.04	0.05	0.06	✔	✔	n.d.	Pseudomonas	Bacteria	Proteobacteria	Pseudomonadales	beta-1,4-xylanase	BAD88441	0	85.65	73	751
BF	c13602_g1_i1_1	1	2	2	0.27	0.61	0.61	36	36	33	0.21	0.61	0.7	n.d.	n.d.	n.d.	Cryptocaryon	Eukaryota	NA	NA	60S ribosomal protein L18a	AGE89254	6e-44	63.73	99	152
BF	c155243_g1_i1_4	5	4	1	0.14	0.11	0.03	115	41	28	0.11	0.11	0.03	n.d.	✔	n.d.	Pseudoxanthomonas	Bacteria	Proteobacteria	Xanthomonadales	TonB-dependent receptor	WP_052633156	0	79.39	99	1708
BF	c155342_g2_i1_1	4	3	2	0.39	0.28	0.18	43	112	46	0.31	0.28	0.21	n.d.	n.d.	n.d.	Paracoccus	Bacteria	Proteobacteria	Rhodobacterales	sugar ABC transporter substrate-binding protein	WP_010396673	0	85.89	96	595
BF	c155397_g1_i1_3	2	1	1	0.43	0.2	0.2	89	44	34	0.34	0.2	0.23	✔	n.d.	n.d.	Cellvibrio	Bacteria	Proteobacteria	Cellvibrionales	azurin	WP_040393468	9e-77	73.65	99	237
BF	c155626_g1_i1_1	1	1	1	0.1	0.1	0.1	16	20	20	0.08	0.1	0.12	n.d.	✔	n.d.	Luteimonas	Bacteria	Proteobacteria	Xanthomonadales	esterase	WP_051322721	4e-152	77.22	100	440
BF	c155626_g1_i1_4	1	1	1	0.07	0.07	0.07	47	75	32	0.06	0.07	0.08	n.d.	✔	n.d.	Pseudoxanthomonas	Bacteria	Proteobacteria	Xanthomonadales	alpha-N-arabinofuranosidase	WP_024870432	0	80.31	100	656
BF	c155827_g1_i1_1	3	2	3	0.24	0.15	0.24	38	29	49	0.19	0.15	0.28	✔	n.d.	n.d.	Alcaligenes	Bacteria	Proteobacteria	Burkholderiales	porin	WP_035272460	5e-178	66.03	100	514
BF	c156400_g1_i1_1	9	9	7	3.01	2.49	1.64	238	282	238	2.38	2.51	1.89	n.d.	n.d.	n.d.	Daphnia	Eukaryota	Arthropoda	Diplostraca	hypothetical protein DAPPUDRAFT_344845, partial	EFX60189	1e-65	61.33	100	216
BF	c156848_g3_i1_1	1	1	1	0.12	0.12	0.12	43	27	51	0.09	0.12	0.14	n.d.	n.d.	✔	Luteimonas	Bacteria	Proteobacteria	Xanthomonadales	biopolymer transporter ExbB	WP_027070755	2e-156	93.88	98	447
BF	c158519_g1_i1_2	9	7	11	0.26	0.2	0.33	244	262	237	0.21	0.2	0.38	✔	n.d.	n.d.	Lysobacter	Bacteria	Proteobacteria	Xanthomonadales	hypothetical protein	WP_043958918	0	57.54	99	1174
BF	c160665_g1_i1_1	6	1	1	0.18	0.03	0.03	166	40	18	0.14	0.03	0.03	n.d.	n.d.	n.d.	Altererythrobacter	Bacteria	Proteobacteria	Sphingomonadales	hypothetical protein	WP_053833624	0	60.6	99	1223
BF	c162854_g2_i1_1	2	2	1	0.28	0.45	0.28	16	62	55	0.22	0.45	0.32	n.d.	n.d.	n.d.	Vermamoeba	Eukaryota	NA	NA	alpha tubulin, partial	AFX84545	1e-120	77.62	99	357
BF	c165500_g1_i1_1	2	1	1	0.64	0.28	0.28	60	50	51	0.51	0.28	0.32	✔	n.d.	✔	Mesorhizobium	Bacteria	Proteobacteria	Rhizobiales	amino-acid transporter subunit ; periplasmic-binding protein of ABC superfamily	WP_008875049	3e-53	75.89	100	181
BF	c166637_g1_i1_1	1	1	1	0.23	0.23	0.23	22	27	28	0.18	0.23	0.26	n.d.	n.d.	n.d.	Paramecium	Eukaryota	NA	Peniculida	hypothetical protein	XP_001453830	8e-55	67.44	100	189
BF	c173840_g1_i3_1	3	2	1	0.32	0.2	0.1	127	175	19	0.25	0.2	0.12	✔	n.d.	n.d.	Acinetobacter	Bacteria	Proteobacteria	Pseudomonadales	MULTISPECIES: hypothetical protein	WP_005228834	1e-174	87.27	98	499
BF	c178332_g1_i1_1	2	1	1	0.27	0.13	0.13	37	28	14	0.21	0.13	0.15	n.d.	n.d.	n.d.	Cellvibrio	Bacteria	Proteobacteria	Cellvibrionales	aconitate hydratase	WP_007641133	2e-151	92.8	100	456
BF	c179603_g1_i1_2	1	1	1	0.14	0.14	0.14	59	18	48	0.11	0.14	0.16	n.d.	n.d.	n.d.	n.d.	n.d.	n.d.	n.d.	n.d.	n.d.	n.d.	n.d.	n.d.	n.d.
BF	c179977_g1_i1_4	2	1	1	0.38	0.17	0.17	79	39	47	0.3	0.17	0.2	✔	n.d.	n.d.	Kangiella	Bacteria	Proteobacteria	Oceanospirillales	hypothetical protein	WP_012800694	2e-37	44	94	137
BF	c180274_g1_i1_4	8	5	7	0.48	0.28	0.41	241	136	155	0.38	0.28	0.47	✔	✔	n.d.	Alteromonadaceae	Bacteria	Proteobacteria	Alteromonadales	glycosyl hydrolase family 5_53 domain-containing protein	AIF91557	0	60.99	83	591
BF	c180864_g1_i1_2	2	2	1	0.1	0.1	0.05	74	54	14	0.08	0.1	0.06	✔	✔	n.d.	Cellvibrio	Bacteria	Proteobacteria	Cellvibrionales	endo-1,4-beta-xylanase	WP_007643754	0	71.06	99	870
BF	c181582_g1_i1_1	1	2	2	0.29	0.66	0.66	44	61	65	0.23	0.66	0.76	n.d.	n.d.	n.d.	Drosophila	Eukaryota	Arthropoda	Diptera	Cp1, partial	ALC40945	2e-08	37.25	93	60.1
BF	c183381_g1_i1_1	11	7	9	0.53	0.31	0.41	639	413	352	0.42	0.31	0.47	✔	n.d.	n.d.	Niabella	Bacteria	Bacteroidetes	Sphingobacteriales	hypothetical protein	WP_051107169	9e-175	50	83	531
BF	c185135_g1_i1_1	7	8	7	0.23	0.26	0.23	272	299	159	0.18	0.26	0.26	n.d.	n.d.	n.d.	Weeksella	Bacteria	Bacteroidetes	Flavobacteriales	SusC/RagA family TonB-linked outer membrane protein	WP_013597636	0	63.56	100	1257
BF	c186146_g1_i1_2	2	1	1	0.28	0.13	0.13	53	20	24	0.22	0.13	0.15	n.d.	n.d.	n.d.	Cellulomonas	Bacteria	Actinobacteria	Micrococcales	hypothetical protein	WP_029288144	3e-118	79.45	99	355
BF	c188692_g1_i1_1	6	3	4	0.61	0.27	0.38	153	108	73	0.48	0.27	0.44	✔	n.d.	n.d.	Cellvibrio	Bacteria	Proteobacteria	Cellvibrionales	cell envelope biogenesis protein OmpA	WP_007639342	2e-142	62.93	100	419
BF	c188967_g1_i1_4	3	2	2	0.65	0.4	0.4	174	131	98	0.51	0.4	0.46	n.d.	n.d.	✔	Marinobacter	Bacteria	Proteobacteria	Alteromonadales	fimbrial protein	WP_008938911	2e-37	51.15	99	137
BF	c189421_g1_i1_1	7	4	1	0.72	0.31	0.07	234	135	45	0.57	0.31	0.08	n.d.	✔	n.d.	Cellulomonas	Bacteria	Actinobacteria	Micrococcales	glycoside hydrolase	WP_013117127	0	95.05	92	766
BF	c189490_g2_i1_1	1	1	1	0.17	0.17	0.17	35	55	38	0.13	0.17	0.2	✔	n.d.	n.d.	Weeksella	Bacteria	Bacteroidetes	Flavobacteriales	hypothetical protein	WP_013598508	1e-48	51.37	100	167
BF	c189992_g1_i1_3	1	1	2	0.09	0.09	0.19	13	16	14	0.07	0.09	0.22	n.d.	n.d.	n.d.	Alteromonadaceae	Bacteria	Proteobacteria	Alteromonadales	transaldolase	AIH07685	0	82.79	96	529
BF	c190646_g3_i1_5	3	3	3	0.13	0.13	0.13	58	93	53	0.1	0.13	0.15	✔	✔	n.d.	Cellvibrio	Bacteria	Proteobacteria	Cellvibrionales	cellobiohydrolase, putative, cel6A	ACE85978	0	66.62	100	801
BF	c191985_g1_i3_1	2	2	1	0.45	0.45	0.2	65	107	64	0.36	0.45	0.23	✔	n.d.	n.d.	n.d.	n.d.	n.d.	n.d.	n.d.	n.d.	n.d.	n.d.	n.d.	n.d.
BF	c192191_g1_i1_3	2	1	2	0.32	0.15	0.32	37	41	53	0.25	0.15	0.37	✔	n.d.	n.d.	Arsukibacterium	Bacteria	Proteobacteria	Chromatiales	hypothetical protein	WP_046554978	2e-61	50	99	201
BF	c192276_g2_i1_2	1	1	1	0.24	0.24	0.24	23	27	25	0.19	0.24	0.28	n.d.	n.d.	n.d.	Cellvibrio	Bacteria	Proteobacteria	Cellvibrionales	cartilage oligomeric matrix protein	WP_012486929	9e-37	72.31	100	145
BF	c193593_g1_i1_1	4	1	1	1.18	0.22	0.22	101	71	52	0.93	0.22	0.25	n.d.	n.d.	n.d.	Ichthyophthirius	Eukaryota	NA	Hymenostomatida	Ras-related c3 botulinum toxin substrate 1 precursor, putative	XP_004037379	4e-53	65.6	96	177
BF	c193610_g4_i1_1	1	1	1	0.08	0.08	0.08	91	66	74	0.06	0.08	0.09	n.d.	n.d.	n.d.	Cellvibrio	Bacteria	Proteobacteria	Cellvibrionales	succinate dehydrogenase flavoprotein subunit	WP_012487133	0	88.71	100	678
BF	c193862_g2_i1_2	2	4	4	0.21	0.46	0.46	48	106	63	0.17	0.46	0.53	n.d.	n.d.	n.d.	Roseobacter	Bacteria	Proteobacteria	Rhodobacterales	ABC branched amino acid transporter family, periplasmic substrate-binding protein	EAQ44773	8e-142	69.9	99	418
BF	c194144_g1_i1_1	2	1	2	0.65	0.28	0.65	91	35	110	0.51	0.28	0.75	n.d.	n.d.	n.d.	Ichthyophthirius	Eukaryota	NA	Hymenostomatida	hypothetical protein IMG5_202820	XP_004023928	2e-26	46.39	94	108
BF	c194185_g1_i1_1	4	5	5	0.44	0.58	0.58	153	226	256	0.35	0.58	0.67	n.d.	n.d.	n.d.	Paramecium	Eukaryota	NA	Peniculida	vacuolar ATPase	BAB62106	0	89.89	95	531
BF	c194865_g1_i1_1	1	1	1	0.23	0.23	0.23	45	38	39	0.18	0.23	0.26	n.d.	n.d.	n.d.	Lichtheimia	Eukaryota	NA	Mucorales	proteasome subunit alpha type-6	CDH55409	5e-37	53.72	99	137
BF	c194919_g2_i1_5	3	2	2	0.08	0.05	0.05	108	51	43	0.06	0.05	0.06	✔	✔	✔	Cellvibrio	Bacteria	Proteobacteria	Cellvibrionales	carbohydrate-binding protein	WP_007644728	0	76.84	99	1765
BF	c196384_g1_i1_1	2	2	2	0.35	0.35	0.35	55	59	39	0.28	0.35	0.4	n.d.	n.d.	n.d.	n.d.	n.d.	n.d.	n.d.	n.d.	n.d.	n.d.	n.d.	n.d.	n.d.
BF	c196958_g1_i1_5	1	1	1	0.22	0.22	0.22	31	25	23	0.17	0.22	0.25	n.d.	n.d.	n.d.	Marinimicrobium	Bacteria	Proteobacteria	Cellvibrionales	alkyl hydroperoxide reductase	WP_024459672	9e-83	89.55	100	253
BF	c197272_g1_i1_2	6	2	4	2.2	0.47	1.17	131	56	57	1.74	0.47	1.35	n.d.	n.d.	n.d.	Tetrahymena	Eukaryota	NA	Hymenostomatida	papain family cysteine protease	XP_001026313	2e-42	54.41	99	154
BF	c197397_g2_i1_1	2	3	1	0.06	0.09	0.03	31	60	25	0.05	0.09	0.03	✔	n.d.	n.d.	Maribacter	Bacteria	Bacteroidetes	Flavobacteriales	SusC/RagA family TonB-linked outer membrane protein	WP_036146825	0	65.51	99	1343
BF	c198078_g2_i1_1	1	2	1	0.06	0.12	0.06	31	84	42	0.05	0.12	0.07	n.d.	n.d.	n.d.	Lysinimicrobium	Bacteria	Actinobacteria	Micrococcales	hypothetical protein	WP_052405597	1e-26	47.83	38	123
BF	c198205_g1_i1_1	3	3	3	0.79	0.79	0.79	67	33	36	0.63	0.8	0.91	n.d.	n.d.	n.d.	Vitis	Eukaryota	Streptophyta	Vitales	PREDICTED: 40S ribosomal protein S3-3	XP_002275541	2e-37	55.38	98	138
BF	c198538_g1_i2_2	3	2	2	0.23	0.15	0.15	642	179	166	0.18	0.15	0.17	n.d.	n.d.	n.d.	Acanthamoeba	Eukaryota	NA	Longamoebia	Enolase, Cterminal TIM barrel domain containing protein	XP_004337411	0	77.91	100	669
BF	c198779_g1_i1_1	1	1	1	0.23	0.23	0.23	35	15	47	0.18	0.23	0.26	n.d.	n.d.	n.d.	Stylonychia	Eukaryota	NA	Sporadotrichida	UNKNOWN	CDW79115	5e-32	69.33	63	127
BF	c198882_g2_i1_1	3	2	2	0.1	0.07	0.07	65	25	19	0.08	0.07	0.08	✔	n.d.	n.d.	Pseudoxanthomonas	Bacteria	Proteobacteria	Xanthomonadales	hypothetical protein	WP_051414171	0	81.08	100	1379
BF	c198916_g1_i2_1	2	1	2	0.43	0.2	0.43	35	37	30	0.34	0.2	0.5	n.d.	n.d.	n.d.	Cryptocaryon	Eukaryota	NA	NA	ribosomal protein L27Ae	AGE89255	4e-64	67.35	100	204
BF	c199072_g2_i1_2	4	2	2	0.45	0.21	0.21	71	72	41	0.36	0.21	0.24	n.d.	n.d.	n.d.	Cellvibrio	Bacteria	Proteobacteria	Cellvibrionales	transaldolase	WP_049630107	0	94.46	100	567
BF	c199396_g2_i1_1	4	1	2	0.36	0.08	0.16	70	35	29	0.28	0.08	0.18	n.d.	n.d.	n.d.	Tetrahymena	Eukaryota	NA	Hymenostomatida	class I/II aminotransferase	XP_001017054	9e-145	58.46	96	428
BF	c199459_g1_i3_1	3	2	2	0.25	0.16	0.16	104	52	32	0.2	0.16	0.18	✔	n.d.	✔	Methylibium	Bacteria	Proteobacteria	NA	MULTISPECIES: ABC transporter substrate-binding protein	WP_011829535	0	75.28	95	574
BF	c199483_g1_i1_10	12	14	12	0.4	0.48	0.4	605	710	396	0.32	0.48	0.46	✔	n.d.	✔	Luteimonas	Bacteria	Proteobacteria	Xanthomonadales	TonB-dependent receptor	WP_027072800	0	53.39	99	984
BF	c199927_g1_i1_1	2	2	1	0.45	0.45	0.2	86	50	36	0.36	0.45	0.23	n.d.	n.d.	n.d.	Tetrahymena	Eukaryota	NA	Hymenostomatida	pyridine nucleotide-disulfide oxidoreductase	XP_001022496	6e-40	50.35	99	151
BF	c199928_g1_i1_3	1	2	2	0.05	0.11	0.11	18	16	30	0.04	0.11	0.13	n.d.	n.d.	n.d.	Thermomonas	Bacteria	Proteobacteria	Xanthomonadales	catalase	WP_028838828	0	90.08	99	937
BF	c200064_g1_i2_1	3	3	3	0.8	0.8	0.8	97	73	110	0.63	0.81	0.92	n.d.	n.d.	n.d.	Ichthyophthirius	Eukaryota	NA	Hymenostomatida	ubiquitin, putative	XP_004025032	3e-78	88.37	100	239
BF	c200110_g1_i1_3	3	2	1	0.16	0.11	0.05	43	113	21	0.13	0.11	0.06	n.d.	n.d.	n.d.	Leadbetterella	Bacteria	Bacteroidetes	Cytophagales	hypothetical protein	WP_013408810	0	60.08	93	624
BF	c200305_g1_i1_2	8	6	4	0.52	0.37	0.23	285	171	90	0.41	0.37	0.26	✔	n.d.	n.d.	Rudanella	Bacteria	Bacteroidetes	Cytophagales	hypothetical protein	WP_019989099	0	55.43	99	572
BF	c200375_g1_i1_1	3	3	1	0.77	0.77	0.21	46	77	21	0.61	0.78	0.24	n.d.	n.d.	n.d.	Hordeum	Eukaryota	Streptophyta	Poales	predicted protein, partial	BAJ98768	1e-58	71.88	96	189
BF	c200639_g1_i1_1	3	2	2	0.25	0.16	0.16	110	65	45	0.2	0.16	0.18	n.d.	n.d.	n.d.	Cellvibrio	Bacteria	Proteobacteria	Cellvibrionales	F0F1 ATP synthase subunit alpha	WP_007639064	0	98.14	100	759
BF	c200789_g2_i1_1	2	1	1	0.25	0.12	0.12	45	27	36	0.2	0.12	0.14	n.d.	n.d.	n.d.	Leadbetterella	Bacteria	Bacteroidetes	Cytophagales	ragb/susd domain-containing protein	WP_013408009	5e-125	74.26	100	375
BF	c201661_g4_i1_6	2	2	2	0.34	0.34	0.34	39	68	45	0.27	0.34	0.39	✔	n.d.	n.d.	Paracoccus	Bacteria	Proteobacteria	Rhodobacterales	ABC sugar (glycerol) transporter, periplasmic binding protein	AGT11520	4e-105	85.71	100	325
BF	c201801_g2_i1_1	1	2	2	0.19	0.4	0.4	21	95	44	0.15	0.4	0.46	n.d.	n.d.	✔	n.d.	n.d.	n.d.	n.d.	n.d.	n.d.	n.d.	n.d.	n.d.	n.d.
BF	c202058_g1_i1_1	1	1	1	0.22	0.22	0.22	74	41	32	0.17	0.22	0.25	n.d.	n.d.	n.d.	Paramecium	Eukaryota	NA	Peniculida	hypothetical protein	XP_001456937	1e-19	45.26	73	91.7
BF	c202692_g1_i1_1	5	3	2	0.73	0.39	0.25	91	83	43	0.58	0.39	0.29	n.d.	n.d.	n.d.	Paramecium	Eukaryota	NA	Peniculida	hypothetical protein	XP_001441424	2e-101	63.29	100	306
BF	c203114_g1_i1_1	1	1	2	0.12	0.12	0.26	41	23	30	0.09	0.12	0.3	n.d.	n.d.	n.d.	Vitrella	Eukaryota	Chromerida	NA	unnamed protein product	CEL93148	4e-110	69.1	95	336
BF	c203148_g1_i1_1	2	2	3	0.49	0.49	0.83	154	106	90	0.39	0.49	0.96	n.d.	n.d.	n.d.	Chlamydomonas	Eukaryota	Chlorophyta	Chlamydomonadales	histone H2A variant	XP_001693700	2e-59	74.44	94	192
BF	c203216_g1_i1_8	2	1	1	0.29	0.14	0.14	55	35	35	0.23	0.14	0.16	n.d.	n.d.	n.d.	Saccharophagus	Bacteria	Proteobacteria	Cellvibrionales	peroxidase	WP_011468907	9e-128	87.5	94	371
BF	c203423_g1_i1_1	2	2	2	0.58	0.58	0.58	38	47	33	0.46	0.58	0.67	n.d.	n.d.	n.d.	Paramecium	Eukaryota	NA	Peniculida	hypothetical protein	XP_001436393	1e-20	43.52	93	97.4
BF	c203619_g1_i1_1	2	4	2	0.16	0.36	0.16	179	161	103	0.13	0.36	0.18	n.d.	n.d.	n.d.	Microbacterium	Bacteria	Actinobacteria	Micrococcales	ABC transporter substrate-binding protein	WP_029146542	2e-162	62.15	99	474
BF	c203725_g1_i1_1	2	1	1	0.55	0.25	0.25	31	25	15	0.44	0.25	0.29	n.d.	n.d.	n.d.	Paramecium	Eukaryota	NA	Peniculida	hypothetical protein	XP_001451516	2e-37	68.04	87	139
BF	c203745_g5_i1_2	1	1	1	0.11	0.11	0.11	47	41	46	0.09	0.11	0.13	n.d.	n.d.	n.d.	Devosia	Bacteria	Proteobacteria	Rhizobiales	sugar ABC transporter	WP_035082317	3e-174	89.55	100	496
BF	c204027_g3_i1_1	5	5	4	0.7	0.55	0.42	209	192	170	0.55	0.55	0.48	n.d.	n.d.	n.d.	Cellvibrio	Bacteria	Proteobacteria	Cellvibrionales	elongation factor Tu	WP_007644455	0	98.38	100	614
BF	c204027_g6_i1_1	6	4	5	0.9	0.44	0.58	217	168	189	0.71	0.44	0.67	n.d.	n.d.	n.d.	Cellvibrio	Bacteria	Proteobacteria	Cellvibrionales	elongation factor Tu	WP_012486350	0	94.92	100	573
BF	c204068_g1_i2_1	1	1	1	0.21	0.21	0.21	98	103	39	0.17	0.21	0.24	✔	n.d.	n.d.	Algibacter	Bacteria	Bacteroidetes	Flavobacteriales	cell envelope biogenesis protein OmpA	WP_042504051	5e-72	75.5	100	234
BF	c204220_g1_i1_1	6	4	2	2.17	1.16	0.47	102	122	51	1.72	1.17	0.54	n.d.	n.d.	n.d.	Paramecium	Eukaryota	NA	Peniculida	hypothetical protein	XP_001427648	2e-70	76.92	100	219
BF	c204446_g3_i1_1	2	2	2	0.04	0.04	0.04	52	68	60	0.03	0.04	0.05	✔	n.d.	✔	Aequorivita	Bacteria	Bacteroidetes	Flavobacteriales	T9SS C-terminal target domain-containing protein	WP_026452321	1e-112	56.25	59	397
BF	c204483_g1_i1_1	1	1	1	0.11	0.11	0.11	48	35	44	0.09	0.11	0.13	n.d.	n.d.	n.d.	Cellvibrio	Bacteria	Proteobacteria	Cellvibrionales	hypothetical protein	WP_049628870	2e-14	93.15	25	80.9
BF	c204578_g3_i1_1	1	2	1	0.07	0.14	0.07	35	49	34	0.06	0.14	0.08	✔	✔	n.d.	Cellvibrio	Bacteria	Proteobacteria	Cellvibrionales	endo-1,4-beta-xylanase	WP_007643754	0	83.61	98	676
BF	c204801_g1_i1_1	1	1	2	0.14	0.14	0.3	28	47	132	0.11	0.14	0.35	n.d.	n.d.	n.d.	Paramecium	Eukaryota	NA	Peniculida	hypothetical protein	XP_001448136	2e-81	61.38	98	255
BF	c204853_g2_i1_16	6	5	4	0.3	0.25	0.19	158	216	139	0.24	0.25	0.22	✔	n.d.	✔	Luteimonas	Bacteria	Proteobacteria	Xanthomonadales	fimbrial protein	WP_052338343	0	72.48	93	860
BF	c205111_g1_i1_6	2	3	2	0.18	0.28	0.18	53	58	46	0.14	0.28	0.21	n.d.	n.d.	n.d.	Saccharophagus	Bacteria	Proteobacteria	Cellvibrionales	glyceraldehyde-3-phosphate dehydrogenase	WP_011467861	1e-177	71.94	99	508
BF	c205112_g1_i1_1	2	1	1	0.48	0.22	0.22	36	94	60	0.38	0.22	0.25	n.d.	n.d.	n.d.	Paramecium	Eukaryota	NA	Peniculida	hypothetical protein	XP_001428761	1e-28	48	95	112
BF	c205132_g3_i3_1	5	3	3	0.6	0.32	0.32	165	111	49	0.47	0.32	0.37	✔	n.d.	✔	Caldimonas	Bacteria	Proteobacteria	Burkholderiales	hypothetical protein	WP_019562092	3e-70	45.69	100	232
BF	c205173_g3_i8_1	6	5	5	2.53	1.86	1.86	179	185	147	2	1.87	2.14	n.d.	n.d.	n.d.	Babesia	Eukaryota	Apicomplexa	NA	40S ribosomal protein S5, putative	BAN65850	2e-51	67.5	98	170
BF	c205434_g1_i1_1	3	4	4	1.01	1.54	1.54	171	258	86	0.8	1.55	1.77	n.d.	n.d.	n.d.	Methanosaeta	Archaea	Euryarchaeota	Methanosarcinales	sorbosone dehydrogenase	WP_014586465	2e-51	74.77	99	177
BF	c205516_g1_i1_3	15	11	10	2.46	1.49	1.29	439	463	255	1.95	1.5	1.49	n.d.	n.d.	n.d.	Paracoccus	Bacteria	Proteobacteria	Rhodobacterales	ABC sugar (glycerol) transporter, periplasmic binding protein	AGT11520	0	91.74	100	630
BF	c205523_g3_i1_6	2	2	1	0.19	0.12	0.06	111	79	22	0.15	0.12	0.07	n.d.	n.d.	n.d.	Cellvibrio	Bacteria	Proteobacteria	Cellvibrionales	glutamine synthetase	WP_012489109	0	89.22	99	884
BF	c205775_g2_i1_3	4	4	1	0.28	0.28	0.06	108	129	53	0.22	0.28	0.07	n.d.	n.d.	n.d.	Pseudoxanthomonas	Bacteria	Proteobacteria	Xanthomonadales	xylose isomerase	WP_028918800	0	92.97	99	841
BF	c205802_g1_i1_1	3	3	2	0.36	0.36	0.23	65	109	62	0.28	0.36	0.26	n.d.	n.d.	✔	Leadbetterella	Bacteria	Bacteroidetes	Cytophagales	flagellar motor protein MotA	WP_013409899	0	93.04	100	514
BF	c205922_g1_i1_2	3	1	1	0.48	0.14	0.14	37	22	28	0.38	0.14	0.16	n.d.	n.d.	n.d.	Tetrahymena	Eukaryota	NA	Hymenostomatida	translation elongation factor 1B alpha subunit	AAW02920	1e-31	37.72	100	125
BF	c206168_g1_i1_1	3	2	2	0.72	0.44	0.44	63	39	32	0.57	0.44	0.51	n.d.	n.d.	✔	Ichthyophthirius	Eukaryota	NA	Hymenostomatida	hypothetical protein IMG5_005150	XP_004039953	9e-26	43.61	99	105
BF	c206221_g1_i3_1	2	1	1	0.47	0.21	0.21	46	20	26	0.37	0.21	0.24	n.d.	n.d.	n.d.	Ichthyophthirius	Eukaryota	NA	Hymenostomatida	mitochondrial processing peptidase beta, putative	XP_004035090	1e-35	51.94	100	138
BF	c206345_g1_i6_1	4	3	2	1.05	0.72	0.43	153	276	178	0.83	0.72	0.5	n.d.	n.d.	n.d.	Paramecium	Eukaryota	NA	Peniculida	hypothetical protein	XP_001429395	4e-38	48.23	99	139
BF	c206436_g2_i1_2	3	1	1	0.84	0.23	0.23	71	33	33	0.66	0.23	0.26	n.d.	n.d.	n.d.	Paramecium	Eukaryota	NA	Peniculida	hypothetical protein	XP_001461121	9e-53	63.91	99	182
BF	c206559_g3_i1_1	2	2	2	0.62	0.62	0.62	54	61	44	0.49	0.62	0.71	n.d.	n.d.	n.d.	Vorticella	Eukaryota	NA	NA	actin II	AAM77133	4e-66	96.19	100	215
BF	c206580_g4_i1_1	3	1	1	0.29	0.09	0.09	123	45	55	0.23	0.09	0.1	n.d.	n.d.	n.d.	Devosia	Bacteria	Proteobacteria	Rhizobiales	sugar ABC transporter substrate-binding protein	WP_046106249	0	91.95	100	614
BF	c206718_g3_i1_23	2	2	2	0.11	0.11	0.11	43	49	29	0.09	0.11	0.13	n.d.	n.d.	n.d.	Cellvibrio	Bacteria	Proteobacteria	Cellvibrionales	molecular chaperone GroEL	WP_049630448	0	88.51	98	951
BF	c206857_g2_i1_1	2	2	2	0.26	0.26	0.26	37	30	29	0.21	0.26	0.3	n.d.	n.d.	✔	Tetrahymena	Eukaryota	NA	Hymenostomatida	transmembrane protein, putative	XP_001032770	7e-52	44.57	84	178
BF	c207025_g10_i1_1	2	1	1	0.13	0.06	0.06	99	155	71	0.1	0.06	0.07	n.d.	n.d.	n.d.	Luteimonas	Bacteria	Proteobacteria	Xanthomonadales	fumarate reductase	WP_027071780	0	89.96	100	845
BF	c207025_g10_i1_2	1	1	1	0.1	0.1	0.1	32	22	49	0.08	0.1	0.12	n.d.	n.d.	n.d.	Luteimonas	Bacteria	Proteobacteria	Xanthomonadales	succinate dehydrogenase	WP_027071779	0	93.49	100	522
BF	c207119_g8_i1_1	2	2	2	0.54	0.54	0.54	122	136	135	0.43	0.54	0.62	n.d.	n.d.	n.d.	Trichuris	Eukaryota	Nematoda	Trichocephalida	large subunit ribosomal protein 23	CDW53715	1e-54	70.73	100	179
BF	c207122_g1_i4_3	3	3	2	0.15	0.15	0.09	102	87	59	0.12	0.15	0.1	✔	n.d.	n.d.	Weeksella	Bacteria	Bacteroidetes	Flavobacteriales	flagellar motor protein MotB	WP_032131156	1e-170	53.19	97	507
BF	c207131_g2_i1_3	3	3	3	0.26	0.26	0.26	65	76	102	0.21	0.26	0.3	✔	n.d.	✔	Ensifer	Bacteria	Proteobacteria	Rhizobiales	amino acid ABC transporter substrate-binding protein	WP_026618714	0	91.13	100	701
BF	c207196_g2_i2_1	2	2	1	0.44	0.44	0.2	133	76	35	0.35	0.44	0.23	n.d.	n.d.	n.d.	Ichthyophthirius	Eukaryota	NA	Hymenostomatida	hypothetical protein IMG5_118010	XP_004034562	7e-41	50	99	145
BF	c207212_g1_i2_3	3	2	2	0.79	0.47	0.47	35	51	54	0.63	0.47	0.54	n.d.	n.d.	✔	Batrachochytrium	Eukaryota	Chytridiomycota	Rhizophydiales	hypothetical protein BATDEDRAFT_26491	XP_006680681	9e-12	37.37	72	71.6
BF	c207219_g1_i1_1	2	2	2	0.18	0.18	0.18	68	99	83	0.14	0.18	0.21	✔	n.d.	n.d.	Devosia	Bacteria	Proteobacteria	Rhizobiales	MULTISPECIES: sugar ABC transporter substrate-binding protein	WP_046142482	0	88.95	100	612
BF	c207219_g1_i3_1	3	2	2	0.28	0.18	0.18	90	67	73	0.22	0.18	0.21	✔	n.d.	n.d.	Mesorhizobium	Bacteria	Proteobacteria	Rhizobiales	xylose ABC transporter substrate-binding protein	WP_023810990	0	78.32	100	552
BF	c207580_g6_i1_2	3	4	4	0.26	0.36	0.36	90	81	94	0.21	0.36	0.41	n.d.	n.d.	n.d.	Cellvibrio	Bacteria	Proteobacteria	Cellvibrionales	xylose isomerase	WP_039915150	0	93.31	100	697
BF	c207593_g1_i1_1	3	3	2	0.63	0.63	0.38	115	97	78	0.5	0.63	0.44	n.d.	n.d.	n.d.	Ichthyophthirius	Eukaryota	NA	Hymenostomatida	hypothetical protein IMG5_058950	XP_004037205	9e-67	65.16	99	212
BF	c207619_g3_i2_1	3	2	3	0.28	0.18	0.28	59	59	74	0.22	0.18	0.32	n.d.	n.d.	n.d.	Pseudoxanthomonas	Bacteria	Proteobacteria	Xanthomonadales	membrane protein	WP_028917792	0	84.96	100	579
BF	c207761_g4_i1_3	3	2	1	0.29	0.19	0.09	94	120	36	0.23	0.19	0.1	✔	n.d.	n.d.	Paracoccus	Bacteria	Proteobacteria	Rhodobacterales	sugar ABC transporter	WP_024842971	0	88.32	99	592
BF	c207850_g1_i1_1	2	2	3	0.29	0.29	0.46	96	107	109	0.23	0.29	0.53	n.d.	n.d.	n.d.	Ichthyophthirius	Eukaryota	NA	Hymenostomatida	hypothetical protein IMG5_097280	XP_004035548	2e-88	64.15	100	271
BF	c207852_g4_i1_2	2	1	1	0.17	0.08	0.08	36	21	18	0.13	0.08	0.09	n.d.	n.d.	✔	Luteimonas	Bacteria	Proteobacteria	Xanthomonadales	peptidoglycan-binding protein	WP_027071440	6e-170	90.31	90	489
BF	c207880_g2_i2_1	1	2	1	0.25	0.56	0.25	78	30	22	0.2	0.56	0.29	n.d.	n.d.	n.d.	Paramecium	Eukaryota	NA	Peniculida	hypothetical protein	XP_001460782	7e-45	67.8	100	160
BF	c207930_g2_i1_1	8	6	3	1.04	0.71	0.31	221	177	183	0.82	0.71	0.36	n.d.	n.d.	✔	Paramecium	Eukaryota	NA	Peniculida	PMCA20	CAI38970	4e-89	51.15	99	298
BF	c207932_g1_i1_1	2	3	3	0.28	0.45	0.45	85	116	110	0.22	0.45	0.52	n.d.	n.d.	n.d.	Ichthyophthirius	Eukaryota	NA	Hymenostomatida	hypothetical protein IMG5_005310	XP_004039941	4e-57	47.8	98	200
BF	c208051_g5_i1_4	2	2	1	0.22	0.22	0.11	28	21	38	0.17	0.22	0.13	✔	n.d.	n.d.	Cellvibrio	Bacteria	Proteobacteria	Cellvibrionales	biopolymer transporter TonB	WP_007639787	0	96.92	100	516
BF	c208097_g1_i1_1	10	7	5	2.34	1.15	0.73	330	183	158	1.85	1.16	0.84	n.d.	n.d.	n.d.	Paramecium	Eukaryota	NA	Peniculida	hypothetical protein	XP_001449912	1e-113	64.82	100	342
BF	c208101_g1_i1_1	5	5	5	0.67	0.67	0.67	274	208	143	0.53	0.67	0.77	✔	n.d.	n.d.	Hordeum	Eukaryota	Streptophyta	Poales	predicted protein	BAK00396	1e-144	80.38	99	421
BF	c208125_g1_i1_1	1	2	2	0.23	0.52	0.52	74	240	562	0.18	0.52	0.6	n.d.	n.d.	n.d.	n.d	n.d.	n.d.	n.d.	RecName: Full=Histone H2AX; AltName: Full=Histone H2A.1; Short=H2A1; AltName: Full=Histone H2A.X	P02273	1e-55	74.8	89	182
BF	c208248_g1_i1_1	5	5	5	0.56	0.56	0.56	104	188	65	0.44	0.56	0.64	n.d.	n.d.	✔	Paramecium	Eukaryota	NA	Peniculida	hypothetical protein	XP_001427305	1e-145	68.85	99	425
BF	c208265_g14_i1_36	1	1	1	0.21	0.21	0.21	32	87	87	0.17	0.21	0.24	n.d.	n.d.	✔	Dechloromonas	Bacteria	Proteobacteria	Rhodocyclales	pilin	WP_027457762	2e-43	55.56	97	151
BF	c208321_g1_i1_1	1	1	1	0.27	0.27	0.27	24	22	31	0.21	0.27	0.31	n.d.	n.d.	n.d.	Ciona	Eukaryota	Chordata	Enterogona	PREDICTED: phospholipase D1-like	XP_009860884	9e-30	59.81	100	121
BF	c208326_g2_i1_1	1	1	2	0.18	0.18	0.39	44	22	38	0.14	0.18	0.45	n.d.	n.d.	n.d.	Paramecium	Eukaryota	NA	Peniculida	hypothetical protein	XP_001443758	2e-73	67.28	100	240
BF	c208383_g1_i1_1	1	1	1	0.19	0.19	0.19	35	17	36	0.15	0.19	0.22	n.d.	n.d.	n.d.	Tetrahymena	Eukaryota	NA	Hymenostomatida	Serine/Threonine kinase domain protein	XP_001010031	6e-50	55.26	99	177
BF	c208441_g4_i3_2	4	6	3	0.11	0.17	0.08	171	214	97	0.09	0.17	0.09	✔	n.d.	n.d.	Pseudoxanthomonas	Bacteria	Proteobacteria	Xanthomonadales	TonB-dependent receptor	WP_013534293	0	83.86	100	1830
BF	c208528_g4_i3_3	3	1	1	0.26	0.08	0.08	108	31	22	0.21	0.08	0.09	✔	n.d.	✔	Sinorhizobium	Bacteria	Proteobacteria	Rhizobiales	MULTISPECIES: amino acid ABC transporter substrate-bindnig protein	WP_026614284	0	79.88	96	584
BF	c208528_g4_i7_2	6	4	4	0.63	0.38	0.38	389	444	169	0.5	0.38	0.44	✔	n.d.	n.d.	Mesorhizobium	Bacteria	Proteobacteria	Rhizobiales	amino acid ABC transporter substrate-bindnig protein	WP_047143793	0	81.13	93	544
BF	c208528_g5_i3_1	4	3	3	0.58	0.41	0.41	74	107	73	0.46	0.41	0.47	n.d.	n.d.	n.d.	Ensifer	Bacteria	Proteobacteria	Rhizobiales	amino acid ABC transporter substrate-bindnig protein	WP_034854677	1e-138	81.2	100	405
BF	c208528_g6_i1_1	1	1	1	0.26	0.26	0.26	25	19	29	0.21	0.26	0.3	✔	n.d.	✔	Rhizobium	Bacteria	Proteobacteria	Rhizobiales	amino acid ABC transporter substrate-bindnig protein	WP_037123956	1e-67	87.5	100	219
BF	c208528_g7_i1_5	3	3	4	0.84	0.84	1.25	143	212	166	0.66	0.85	1.44	n.d.	n.d.	n.d.	Rhodobacter	Bacteria	Proteobacteria	Rhodobacterales	glutamate/glutamine/aspartate/asparagine-binding protein BztA	WP_013066080	2e-64	80.16	95	211
BF	c208647_g1_i1_1	8	8	6	0.44	0.44	0.31	143	199	159	0.35	0.44	0.36	n.d.	n.d.	n.d.	Tetrahymena	Eukaryota	NA	Hymenostomatida	elongation factor 2, putative	XP_001031057	0	71.33	99	892
BF	c208706_g1_i11_2	3	2	3	0.51	0.31	0.51	139	95	122	0.4	0.31	0.59	n.d.	n.d.	n.d.	Paramecium	Eukaryota	NA	Peniculida	hypothetical protein	XP_001454496	2e-120	90.62	98	372
BF	c208716_g1_i1_11	1	1	1	0.07	0.07	0.07	23	37	20	0.06	0.07	0.08	✔	n.d.	n.d.	Luteimonas	Bacteria	Proteobacteria	Xanthomonadales	nitrite reductase	WP_051322782	0	90.2	92	678
BF	c208745_g1_i1_3	3	2	1	0.16	0.11	0.05	57	56	26	0.13	0.11	0.06	✔	n.d.	✔	Devosia	Bacteria	Proteobacteria	Rhizobiales	peptide ABC transporter substrate-binding protein	WP_046109521	0	73.18	100	822
BF	c208747_g1_i2_1	4	3	3	2.35	1.06	1.06	139	152	111	1.86	1.07	1.22	n.d.	n.d.	n.d.	Paramecium	Eukaryota	NA	Peniculida	hypothetical protein	XP_001443269	3e-39	66.67	100	145
BF	c208747_g2_i2_1	4	3	3	2.35	1.06	1.06	92	130	122	1.86	1.07	1.22	n.d.	n.d.	n.d.	Paramecium	Eukaryota	NA	Peniculida	hypothetical protein	XP_001443269	2e-38	65.69	100	142
BF	c208801_g2_i3_1	2	1	2	0.46	0.21	0.46	43	15	33	0.36	0.21	0.53	n.d.	n.d.	n.d.	n.d.	n.d.	n.d.	n.d.	n.d.	n.d.	n.d.	n.d.	n.d.	n.d.
BF	c208851_g1_i1_1	2	3	1	0.31	0.5	0.15	74	76	43	0.25	0.5	0.17	n.d.	n.d.	n.d.	Populus	Eukaryota	Streptophyta	Malpighiales	60S ribosomal protein L15	XP_006369001	2e-89	73.66	100	272
BF	c208914_g1_i1_3	1	1	1	0.25	0.25	0.25	32	36	29	0.2	0.25	0.29	n.d.	✔	n.d.	Stylonychia	Eukaryota	NA	Sporadotrichida	UNKNOWN	CDW81391	3e-42	63.72	98	156
BF	c209013_g1_i1_2	1	1	1	0.26	0.26	0.26	42	55	52	0.21	0.26	0.3	n.d.	n.d.	n.d.	Stylonychia	Eukaryota	NA	Sporadotrichida	ribosomal protein l21	CDW79790	1e-32	56.44	93	122
BF	c209022_g1_i2_1	6	6	5	1.11	0.9	0.71	290	163	159	0.88	0.91	0.82	n.d.	n.d.	n.d.	Penaeus	Eukaryota	Arthropoda	Decapoda	14-3-3 protein	AEC33277	1e-148	87.29	98	426
BF	c209034_g2_i1_1	7	7	6	0.81	0.81	0.66	176	149	129	0.64	0.82	0.76	n.d.	n.d.	✔	Hordeum	Eukaryota	Streptophyta	Poales	predicted protein	BAJ98689	9e-177	78.48	93	504
BF	c209080_g2_i1_2	5	2	5	0.39	0.14	0.39	115	37	44	0.31	0.14	0.45	n.d.	n.d.	n.d.	Luteimonas	Bacteria	Proteobacteria	Xanthomonadales	molecular chaperone GroEL	WP_027079034	0	96.89	96	802
BF	c209169_g1_i1_1	1	1	1	0.12	0.12	0.12	34	63	45	0.09	0.12	0.14	n.d.	n.d.	n.d.	Ichthyophthirius	Eukaryota	NA	Hymenostomatida	ndufa9 protein, putative	XP_004034899	4e-67	48.64	99	222
BF	c209184_g1_i1_2	2	1	1	0.32	0.15	0.15	56	31	40	0.25	0.15	0.17	n.d.	n.d.	n.d.	Tetrahymena	Eukaryota	NA	Hymenostomatida	papain family cysteine protease	XP_001031483	6e-74	62.77	99	244
BF	c209192_g1_i10_1	6	5	7	0.97	0.76	1.21	353	245	312	0.77	0.77	1.39	n.d.	n.d.	n.d.	Paramecium	Eukaryota	NA	Peniculida	hypothetical protein	XP_001435977	1e-68	49.05	92	224
BF	c209202_g3_i2_1	10	8	6	0.48	0.37	0.27	171	251	149	0.38	0.37	0.31	n.d.	n.d.	n.d.	Sinorhizobium	Bacteria	Proteobacteria	Rhizobiales	multiple sugar transport system substrate-binding protein	CDH87163	0	78.87	100	1110
BF	c209202_g3_i3_2	1	2	1	0.12	0.24	0.12	68	80	45	0.09	0.24	0.14	✔	n.d.	n.d.	Rhizobium	Bacteria	Proteobacteria	Rhizobiales	ABC transporter substrate-binding protein	WP_052639634	3e-156	92.5	100	458
BF	c209226_g1_i1_1	4	6	7	0.48	0.8	0.99	86	127	104	0.38	0.81	1.14	n.d.	n.d.	n.d.	n.d	n.d.	n.d.	n.d.	Chain W, Crystal Structure Of The Eukaryotic 40s Ribosomal Subunit In Complex With Initiation Factor 1. This File Contains The 40s Subunit And Initiation Factor For Molecule 1	2XZM_W	1e-108	59.61	96	327
BF	c209231_g1_i1_2	1	1	1	0.1	0.1	0.1	44	87	66	0.08	0.1	0.12	n.d.	n.d.	n.d.	Devosia	Bacteria	Proteobacteria	Rhizobiales	hypothetical protein	WP_046103903	2e-122	66.03	96	372
BF	c209306_g1_i1_1	3	2	3	0.65	0.4	0.65	46	54	95	0.51	0.4	0.75	n.d.	n.d.	n.d.	Paramecium	Eukaryota	NA	Peniculida	hypothetical protein	XP_001446430	7e-79	76.58	96	252
BF	c209310_g1_i1_1	3	3	2	1.29	0.86	0.51	160	117	87	1.02	0.87	0.59	n.d.	n.d.	n.d.	Tetrahymena	Eukaryota	NA	Hymenostomatida	40S ribosomal protein S13	XP_001031586	3e-44	64.42	85	153
BF	c209326_g6_i1_5	5	3	1	0.16	0.09	0.03	54	67	39	0.13	0.09	0.03	n.d.	n.d.	n.d.	Luteimonas	Bacteria	Proteobacteria	Xanthomonadales	pyruvate dehydrogenase	WP_027072146	0	92.3	100	1744
BF	c209328_g4_i1_3	1	1	1	0.11	0.11	0.11	31	18	21	0.09	0.11	0.13	n.d.	n.d.	n.d.	Devosia	Bacteria	Proteobacteria	Rhizobiales	ABC transporter substrate-binding protein	WP_035087561	3e-170	89.96	100	489
BF	c209371_g5_i4_4	1	1	1	0.02	0.02	0.02	16	13	15	0.02	0.02	0.02	n.d.	n.d.	n.d.	Hahella	Bacteria	Proteobacteria	Oceanospirillales	Rhs family protein	WP_011397344	0	42.19	90	835
BF	c209377_g1_i1_1	5	3	3	0.92	0.48	0.48	83	105	55	0.73	0.48	0.55	n.d.	n.d.	n.d.	Tetrahymena	Eukaryota	NA	Hymenostomatida	ATP synthase F1, gamma subunit	XP_001010761	7e-66	50.25	100	216
BF	c209394_g1_i1_1	3	2	1	0.23	0.15	0.07	35	32	15	0.18	0.15	0.08	n.d.	n.d.	✔	n.d.	n.d.	n.d.	n.d.	n.d.	n.d.	n.d.	n.d.	n.d.	n.d.
BF	c209415_g4_i5_1	1	1	1	0.32	0.32	0.32	56	63	64	0.25	0.32	0.37	✔	n.d.	n.d.	Methylotenera	Bacteria	Proteobacteria	NA	fimbrial protein	WP_047548231	6e-15	49.47	92	75.5
BF	c209444_g1_i1_2	2	1	1	0.53	0.24	0.24	46	46	52	0.42	0.24	0.28	n.d.	n.d.	n.d.	Tetrahymena	Eukaryota	NA	Hymenostomatida	TCP-1 (CTT or eukaryotic type II) chaperonin family, delta subunit	XP_977106	1e-50	67.21	100	179
BF	c209516_g1_i2_2	7	7	6	0.69	0.69	0.57	108	76	92	0.55	0.69	0.66	n.d.	n.d.	n.d.	Ichthyophthirius	Eukaryota	NA	Hymenostomatida	receptor of activated protein kinase c component of 40s small ribosomal subunit, putative	XP_004030022	4e-102	49.12	96	317
BF	c209527_g1_i1_1	4	3	2	0.86	0.59	0.36	76	76	37	0.68	0.59	0.41	n.d.	n.d.	n.d.	Naegleria	Eukaryota	NA	Schizopyrenida	phosphoenolpyruvate carboxykinase	XP_002679452	3e-71	69.64	98	236
BF	c209540_g1_i1_1	7	4	5	0.44	0.23	0.3	258	144	165	0.35	0.23	0.35	n.d.	n.d.	n.d.	Tetrahymena	Eukaryota	NA	Hymenostomatida	heat shock 70 kDa protein	XP_001012263	0	74.58	100	809
BF	c209565_g1_i1_2	2	1	2	0.21	0.1	0.21	43	49	43	0.17	0.1	0.24	n.d.	n.d.	n.d.	Paramecium	Eukaryota	NA	Peniculida	hypothetical protein	XP_001448825	1e-75	50	99	244
BF	c209625_g1_i1_2	1	1	1	0.22	0.22	0.22	20	22	24	0.17	0.22	0.25	n.d.	n.d.	n.d.	Ichthyophthirius	Eukaryota	NA	Hymenostomatida	vacuolar sorting protein, putative	XP_004032066	2e-22	43.59	93	102
BF	c209647_g2_i3_1	2	2	2	0.49	0.49	0.49	46	39	27	0.39	0.49	0.56	n.d.	n.d.	n.d.	Paramecium	Eukaryota	NA	Peniculida	hypothetical protein	XP_001451795	4e-47	60.8	100	171
BF	c209648_g2_i1_1	2	3	2	0.22	0.35	0.22	54	65	32	0.17	0.35	0.25	n.d.	n.d.	n.d.	Plasmodiophora	Eukaryota	NA	NA	hypothetical protein PBRA_004966	CEO96295	3e-140	73.03	99	415
BF	c209673_g3_i1_1	6	8	7	5.47	5.47	4.12	455	690	285	4.33	5.51	4.74	n.d.	n.d.	n.d.	Paramecium	Eukaryota	NA	Peniculida	hypothetical protein	XP_001446459	2e-52	81.44	89	172
BF	c209676_g1_i1_1	9	8	7	0.49	0.43	0.36	194	279	262	0.39	0.43	0.41	n.d.	n.d.	✔	Ichthyophthirius	Eukaryota	NA	Hymenostomatida	inorganic pyrophosphatase, putative	XP_004030412	0	61.46	97	769
BF	c209683_g3_i2_1	9	6	4	1.02	0.6	0.37	445	246	206	0.81	0.6	0.43	✔	n.d.	n.d.	n.d.	n.d.	n.d.	n.d.	n.d.	n.d.	n.d.	n.d.	n.d.	n.d.
BF	c209731_g2_i5_1	2	2	1	0.25	0.25	0.12	53	55	18	0.2	0.25	0.14	n.d.	n.d.	n.d.	Ichthyophthirius	Eukaryota	NA	Hymenostomatida	nucleolar protein 5a, putative	XP_004029819	1e-96	61.28	100	303
BF	c209773_g7_i1_2	3	1	1	0.3	0.09	0.09	59	39	16	0.24	0.09	0.1	✔	n.d.	n.d.	Rhizobium	Bacteria	Proteobacteria	Rhizobiales	sugar ABC transporter substrate-binding protein	WP_037123720	0	88.79	100	572
BF	c209813_g3_i1_1	1	1	1	0.25	0.25	0.25	14	29	28	0.2	0.25	0.29	n.d.	n.d.	n.d.	Polysphondylium	Eukaryota	NA	Dictyosteliida	20S proteasome subunit C2	EFA79106	5e-47	66.37	99	162
BF	c209841_g1_i1_2	14	15	13	1.87	1.69	1.35	792	905	768	1.48	1.7	1.55	n.d.	n.d.	n.d.	Tetrahymena	Eukaryota	NA	Hymenostomatida	tubulin/FtsZ family, GTPase domain protein	XP_001022424	0	98.53	100	839
BF	c209889_g2_i3_1	2	1	1	0.5	0.23	0.23	42	41	28	0.4	0.23	0.26	n.d.	n.d.	n.d.	Tetrahymena	Eukaryota	NA	Hymenostomatida	TraB family protein	XP_001014639	7e-26	47.5	95	109
BF	c209925_g1_i1_2	1	1	1	0.27	0.27	0.27	54	71	44	0.21	0.27	0.31	n.d.	n.d.	✔	n.d.	n.d.	n.d.	n.d.	n.d.	n.d.	n.d.	n.d.	n.d.	n.d.
BF	c209968_g1_i1_1	2	2	2	0.41	0.41	0.41	92	105	42	0.32	0.41	0.47	n.d.	n.d.	n.d.	n.d.	n.d.	n.d.	n.d.	n.d.	n.d.	n.d.	n.d.	n.d.	n.d.
BF	c209968_g1_i4_1	10	10	8	0.64	0.64	0.49	275	240	212	0.51	0.64	0.56	n.d.	n.d.	n.d.	Trichosporon	Eukaryota	Basidiomycota	NA	hypothetical protein CC85DRAFT_93486	KLT42389	4e-14	49.17	25	86.3
BF	c209971_g1_i1_4	9	7	8	0.81	0.59	0.7	312	147	294	0.64	0.59	0.81	n.d.	n.d.	n.d.	Paramecium	Eukaryota	NA	Peniculida	hypothetical protein	XP_001449630	6e-180	64.96	99	518
BF	c210001_g1_i1_30	5	4	3	0.41	0.32	0.23	208	174	143	0.32	0.32	0.26	n.d.	n.d.	n.d.	Luteimonas	Bacteria	Proteobacteria	Xanthomonadales	elongation factor Tu	WP_027078971	0	96.21	100	781
BF	c210016_g1_i2_1	1	1	1	0.18	0.18	0.18	64	38	18	0.14	0.18	0.21	n.d.	n.d.	n.d.	Paramecium	Eukaryota	NA	Peniculida	hypothetical protein	XP_001459504	5e-26	40.41	100	108
BF	c210029_g1_i1_2	4	5	4	0.73	0.98	0.73	76	107	86	0.58	0.99	0.84	n.d.	n.d.	n.d.	n.d.	n.d.	n.d.	n.d.	n.d.	n.d.	n.d.	n.d.	n.d.	n.d.
BF	c210029_g1_i2_3	6	6	5	0.51	0.51	0.41	162	175	120	0.4	0.51	0.47	n.d.	n.d.	n.d.	n.d.	n.d.	n.d.	n.d.	n.d.	n.d.	n.d.	n.d.	n.d.	n.d.
BF	c210044_g1_i1_1	5	7	5	0.38	0.57	0.38	172	191	98	0.3	0.57	0.44	n.d.	n.d.	n.d.	Paramecium	Eukaryota	NA	Peniculida	hypothetical protein	XP_001431155	1e-132	59.81	77	399
BF	c210051_g4_i1_15	1	2	1	0.24	0.54	0.24	75	89	55	0.19	0.54	0.28	n.d.	n.d.	n.d.	Saccharophagus	Bacteria	Proteobacteria	Cellvibrionales	30S ribosomal protein S13	WP_011467463	1e-67	83.9	100	211
BF	c210051_g4_i1_18	2	1	1	0.18	0.08	0.08	39	22	27	0.14	0.08	0.09	n.d.	n.d.	n.d.	Saccharophagus	Bacteria	Proteobacteria	Cellvibrionales	DNA-directed RNA polymerase subunit alpha	WP_011467466	0	89.36	99	609
BF	c210051_g4_i1_6	1	1	1	0.16	0.16	0.16	15	15	16	0.13	0.16	0.18	n.d.	n.d.	n.d.	Gilvimarinus	Bacteria	Proteobacteria	Cellvibrionales	50S ribosomal protein L5	WP_020210098	7e-109	84.92	100	321
BF	c210054_g3_i1_9	2	2	2	0.47	0.47	0.47	45	56	43	0.37	0.47	0.54	n.d.	n.d.	n.d.	Luteimonas	Bacteria	Proteobacteria	Xanthomonadales	50S ribosomal protein L11	WP_027078980	4e-95	99.3	100	283
BF	c210082_g1_i5_1	5	5	3	1.42	1.09	0.55	246	222	78	1.12	1.1	0.63	n.d.	n.d.	n.d.	Cryptosporidium	Eukaryota	Apicomplexa	Eucoccidiorida	vacuolar ATP synthase catalytic subunit a	XP_665322	3e-107	82.97	100	325
BF	c210099_g2_i3_1	6	7	4	1.04	1.29	0.61	369	343	155	0.82	1.3	0.7	n.d.	n.d.	n.d.	Paramecium	Eukaryota	NA	Peniculida	hypothetical protein	XP_001447616	2e-130	83.26	100	391
BF	c210100_g1_i1_2	17	18	16	3.01	2.15	1.63	582	691	487	2.38	2.16	1.88	n.d.	n.d.	n.d.	Ichthyophthirius	Eukaryota	NA	Hymenostomatida	tubulin beta, putative	XP_004027509	0	98.64	99	921
BF	c210102_g9_i1_1	9	8	9	0.82	0.7	0.82	408	328	394	0.65	0.7	0.94	n.d.	n.d.	n.d.	Hordeum	Eukaryota	Streptophyta	Poales	predicted protein	BAJ97146	0	98.09	100	827
BF	c210104_g1_i1_2	2	3	1	0.24	0.38	0.11	39	67	35	0.19	0.38	0.13	✔	n.d.	n.d.	Ichthyophthirius	Eukaryota	NA	Hymenostomatida	hypothetical protein IMG5_090680	XP_004035755	8e-133	74.62	100	402
BF	c210151_g1_i1_2	2	1	2	0.54	0.24	0.54	108	125	103	0.43	0.24	0.62	n.d.	n.d.	n.d.	Candidatus	n.d.	n.d.	n.d.	aconitate hydratase	WP_048111536	7e-55	70.87	100	194
BF	c210211_g1_i1_1	10	8	5	1.08	0.79	0.44	339	267	175	0.85	0.8	0.51	n.d.	n.d.	n.d.	Hordeum	Eukaryota	Streptophyta	Poales	predicted protein	BAK03331	0	83.94	100	561
BF	c210211_g1_i1_2	1	1	1	0.24	0.24	0.24	22	47	42	0.19	0.24	0.28	n.d.	n.d.	n.d.	Hordeum	Eukaryota	Streptophyta	Poales	predicted protein	BAK03331	1e-60	85	100	208
BF	c210221_g1_i2_1	2	1	1	0.17	0.08	0.08	36	22	28	0.13	0.08	0.09	n.d.	n.d.	n.d.	Verrucomicrobium	Bacteria	Verrucomicrobia	Verrucomicrobiales	molecular chaperone GroEL	WP_009960418	0	78.86	99	544
BF	c210225_g1_i1_3	3	2	2	0.72	0.44	0.44	47	51	15	0.57	0.44	0.51	n.d.	n.d.	n.d.	Paramecium	Eukaryota	NA	Peniculida	hypothetical protein	XP_001437667	4e-43	53.28	100	163
BF	c210259_g10_i1_1	7	5	5	0.89	0.57	0.57	172	206	210	0.7	0.57	0.66	n.d.	n.d.	n.d.	Pseudomonas	Bacteria	Proteobacteria	Pseudomonadales	elongation factor Tu	WP_045160595	0	93.31	100	567
BF	c210259_g3_i1_10	3	2	2	0.06	0.04	0.04	59	29	31	0.05	0.04	0.05	n.d.	n.d.	n.d.	Jejuia	Bacteria	Bacteroidetes	Flavobacteriales	DNA-directed RNA polymerase subunit beta'	WP_042246412	0	85.28	100	2549
BF	c210259_g4_i2_4	2	1	1	0.09	0.04	0.04	137	18	41	0.07	0.04	0.05	n.d.	n.d.	n.d.	Cellvibrio	Bacteria	Proteobacteria	Cellvibrionales	elongation factor G	WP_012486361	0	90.03	99	1217
BF	c210286_g1_i1_4	4	2	6	0.14	0.07	0.22	74	70	122	0.11	0.07	0.25	n.d.	n.d.	n.d.	Proteobacteria	Bacteria	Proteobacteria	NA	MULTISPECIES: nitrous-oxide reductase	WP_035032221	0	87.18	77	1199
BF	c211555_g1_i1_2	3	4	2	0.27	0.37	0.17	85	94	56	0.21	0.37	0.2	✔	✔	n.d.	Cellvibrio	Bacteria	Proteobacteria	Cellvibrionales	1,4-beta-xylanase	WP_049629015	0	81.18	100	534
BF	c238640_g1_i1_1	2	2	1	0.41	0.41	0.19	69	26	50	0.32	0.41	0.22	n.d.	n.d.	✔	Acinetobacter	Bacteria	Proteobacteria	Pseudomonadales	hypothetical protein	WP_016143651	1e-53	58.13	96	179
BF	c25705_g1_i1_2	13	16	14	0.49	0.58	0.49	828	963	823	0.39	0.58	0.56	✔	n.d.	n.d.	Luteimonas	Bacteria	Proteobacteria	Xanthomonadales	TonB-dependent receptor	WP_027072363	0	87.93	100	1752
BF	c260366_g1_i1_1	2	2	2	0.37	0.37	0.37	148	140	92	0.29	0.37	0.43	✔	n.d.	n.d.	Sphingopyxis	Bacteria	Proteobacteria	Sphingomonadales	TonB-dependent receptor	WP_022673224	4e-71	65.98	100	243
BF	c266161_g1_i1_1	1	1	1	0.27	0.27	0.27	47	36	64	0.21	0.27	0.31	n.d.	n.d.	n.d.	Bacteroides	Bacteria	Bacteroidetes	Bacteroidales	inosine-5'-monophosphate dehydrogenase	KDS50196	8e-50	73.73	99	175
BF	c32540_g1_i1_4	5	8	6	0.19	0.33	0.24	106	123	224	0.15	0.33	0.28	✔	n.d.	n.d.	Luteimonas	Bacteria	Proteobacteria	Xanthomonadales	hypothetical protein	WP_051322984	0	51.75	89	674
BF	c3494_g1_i1_1	1	2	2	0.05	0.11	0.11	116	122	53	0.04	0.11	0.13	n.d.	n.d.	n.d.	Caulobacter	Bacteria	Proteobacteria	Caulobacterales	TonB-dependent receptor	WP_029912775	0	55.68	99	568
BF	c365377_g1_i1_1	1	1	1	0.18	0.18	0.18	30	31	43	0.14	0.18	0.21	n.d.	n.d.	n.d.	Ichthyophthirius	Eukaryota	NA	Hymenostomatida	hypothetical protein IMG5_168370	XP_004030037	2e-58	54.94	100	196
BF	c373455_g1_i1_1	2	3	3	0.36	0.58	0.58	48	50	59	0.28	0.58	0.67	n.d.	n.d.	n.d.	Rhodanobacter	Bacteria	Proteobacteria	Xanthomonadales	TonB-dependent receptor	WP_007080513	3e-114	97.79	100	360
BF	c3772_g1_i1_1	1	1	1	0.3	0.3	0.3	55	63	33	0.24	0.3	0.35	✔	n.d.	✔	Rhodobacter	Bacteria	Proteobacteria	Rhodobacterales	hypothetical protein	WP_013069289	3e-46	76.92	95	163
BF	c377600_g1_i1_1	2	3	1	0.2	0.31	0.09	96	118	80	0.16	0.31	0.1	✔	n.d.	n.d.	Flavobacteriales	Bacteria	Bacteroidetes	Flavobacteriales	hypothetical protein VR77_01960	KJS07162	3e-53	38.56	100	187
BF	c411591_g1_i1_3	2	1	1	0.14	0.07	0.07	583	236	385	0.11	0.07	0.08	n.d.	n.d.	n.d.	Acanthamoeba	Eukaryota	NA	Longamoebia	Enolase, Cterminal TIM barrel domain containing protein	XP_004337411	0	73.98	99	638
BF	c44347_g1_i1_3	2	1	1	0.12	0.06	0.06	125	50	30	0.09	0.06	0.07	✔	n.d.	n.d.	Methylibium	Bacteria	Proteobacteria	NA	hypothetical protein	WP_047588218	0	67.63	93	628
BF	c520069_g1_i1_2	9	11	12	0.84	0.96	1.08	172	198	103	0.66	0.97	1.24	n.d.	n.d.	n.d.	Hordeum	Eukaryota	Streptophyta	Poales	predicted protein	BAJ97083	0	89.2	99	814
BF	c524475_g1_i1_1	2	1	2	0.41	0.19	0.41	29	41	47	0.32	0.19	0.47	n.d.	n.d.	n.d.	Ensifer	Bacteria	Proteobacteria	Rhizobiales	ABC transporter substrate-binding protein	WP_025427791	9e-99	91.19	100	305
BF	c533029_g1_i1_1	1	2	1	0.03	0.06	0.03	15	37	31	0.02	0.06	0.03	✔	n.d.	n.d.	Crocinitomix	Bacteria	Bacteroidetes	Flavobacteriales	T9SS C-terminal target domain-containing protein	WP_027420616	2e-83	53.03	78	295
BF	c57061_g1_i1_3	3	2	1	0.14	0.09	0.05	55	49	37	0.11	0.09	0.06	n.d.	n.d.	n.d.	Leadbetterella	Bacteria	Bacteroidetes	Cytophagales	hypothetical protein	WP_013408844	0	87.94	99	1113
BF	c59617_g1_i1_3	1	1	1	0.09	0.09	0.09	69	136	85	0.07	0.09	0.1	✔	n.d.	n.d.	Aliihoeflea	Bacteria	Proteobacteria	Rhizobiales	hypothetical protein	WP_024586603	0	74.93	98	525
BF	c68973_g1_i1_2	1	1	1	0.16	0.16	0.16	64	65	48	0.13	0.16	0.18	n.d.	n.d.	n.d.	Oceanicola	Bacteria	Proteobacteria	Rhodobacterales	sugar ABC transporter substrate-binding protein	WP_028285849	2e-111	86.89	99	332
BF	c711977_g1_i1_3	5	2	4	0.23	0.08	0.18	131	52	54	0.18	0.08	0.21	✔	✔	✔	Fischerella	Bacteria	Cyanobacteria	Stigonematales	hypothetical protein	WP_009455020	1e-14	31.34	29	87.8
BF	c724886_g1_i1_1	3	2	3	0.09	0.06	0.09	102	86	79	0.07	0.06	0.1	✔	✔	n.d.	uncultured	n.d.	n.d.	n.d.	endo-1,4-beta-D-glucanase	ACY24859	0	81.06	100	1513
BF	c730685_g1_i1_1	1	1	1	0.17	0.17	0.17	129	184	59	0.13	0.17	0.2	✔	n.d.	✔	Cellvibrio	Bacteria	Proteobacteria	Cellvibrionales	PEP-CTERM domain protein	WP_049630433	2e-34	53.89	100	130
BF	c754095_g1_i1_1	2	1	3	0.06	0.03	0.09	33	51	64	0.05	0.03	0.1	✔	n.d.	✔	Asticcacaulis	Bacteria	Proteobacteria	Caulobacterales	TonB-dependent receptor	WP_031235526	0	63.39	100	1341
BF	c757293_g1_i1_1	1	1	1	0.2	0.2	0.2	102	127	48	0.16	0.2	0.23	✔	n.d.	n.d.	Cellvibrio	Bacteria	Proteobacteria	Cellvibrionales	lipoprotein	WP_012489093	4e-17	31.29	99	83.6
BF	c77622_g2_i1_1	1	1	1	0.13	0.13	0.13	29	26	28	0.1	0.13	0.15	n.d.	n.d.	n.d.	Paramecium	Eukaryota	NA	Peniculida	hypothetical protein	XP_001440132	7e-61	46.22	96	205
BF	c79843_g1_i1_1	2	2	1	0.49	0.49	0.22	59	53	19	0.39	0.49	0.25	n.d.	n.d.	n.d.	Nitrospina	Bacteria	Nitrospinae	Nitrospinales	exported hypothetical protein	WP_005009098	2e-06	31.15	94	54.7
BF	c80983_g1_i1_2	2	1	1	0.11	0.05	0.05	75	67	65	0.09	0.05	0.06	✔	✔	n.d.	Marinimicrobium	Bacteria	Proteobacteria	Cellvibrionales	hypothetical protein	WP_051234546	0	73.62	99	747
BF	c83439_g2_i1_1	2	2	2	0.17	0.17	0.17	39	34	44	0.13	0.17	0.2	n.d.	n.d.	n.d.	Bacteroides	Bacteria	Bacteroidetes	Bacteroidales	glycan metabolism protein RagB	WP_004297708	4e-140	62.65	99	422
BF	c209862_g4_i1_1	3	2	#N/A	0.26	0.08	#N/A	144	163	#N/A	0.162652	0.0681083	#N/A	n.d.	n.d.	n.d.	Dictyostelium discoideum	Eukaryota	Amoebozoa	Dictyosteliida	hypothetical protein DDB_G0275023	XP_643865	0	94.2197	92.0213	691.804
BF	c368953_g1_i1_1	1	1	#N/A	0.1	0.1	#N/A	21	57	#N/A	0.0625586	0.0851354	#N/A	✔	n.d.	n.d.	n.d	n.d	n.d	n.d	n.d	n.d	n.d	n.d	n.d	n.d
BF	c196452_g2_i1_5	1	#N/A	1	0.17	#N/A	0.17	18	#N/A	13	0.10635	#N/A	0.174825	✔	n.d.	✔	n.d	Bacteria	Proteobacteria	n.d	MULTISPECIES: peptidoglycan-associated lipoprotein	WP_003111417	8.4885e-29	50.4505	66.0714	105.531
BF	c358960_g1_i1_1	1	1	#N/A	0.12	0.12	#N/A	20	48	#N/A	0.0750704	0.102162	#N/A	✔	n.d.	n.d.	n.d	n.d	n.d	n.d	n.d	n.d	n.d	n.d	n.d	n.d
BF	c539519_g1_i1_1	1	#N/A	1	0.1	#N/A	0.1	47	#N/A	38	0.0625586	#N/A	0.102838	✔	n.d.	n.d.	n.d	n.d	n.d	n.d	n.d	n.d	n.d	n.d	n.d	n.d
BF	c199272_g1_i1_2	#N/A	1	1	#N/A	0.05	0.05	#N/A	15	51	#N/A	0.0425677	0.0514192	✔	n.d.	n.d.	Vibrio	Bacteria	Proteobacteria	Vibrionales	hemagglutinin/proteinase	WP_000782181	9.21878e-43	33.8983	67.8161	160.229
BF	c711379_g1_i1_1	#N/A	1	1	#N/A	0.07	0.07	#N/A	33	47	#N/A	0.0595948	0.0719868	✔	✔	n.d.	Congregibacter	Bacteria	Proteobacteria	Cellvibrionales	hypothetical protein	WP_008294988	1.20336e-07	26.3598	24.0201	51.9878
BF	c200098_g2_i1_1	1	1	#N/A	0.02	0.02	#N/A	29	39	#N/A	0.0125117	0.0170271	#N/A	✔	n.d.	n.d.	n.d	n.d	n.d	n.d	n.d	n.d	n.d	n.d	n.d	n.d
BF	c194919_g2_i1_4	#N/A	1	1	#N/A	0.05	0.05	#N/A	28	23	#N/A	0.0425677	0.0514192	✔	✔	✔	n.d	n.d	n.d	n.d	n.d	n.d	n.d	n.d	n.d	n.d
BF	c63252_g1_i1_3	5	3	#N/A	0.21	0.12	#N/A	96	52	#N/A	0.131373	0.102162	#N/A	✔	✔	✔	n.d	n.d	n.d	n.d	n.d	n.d	n.d	n.d	n.d	n.d
BF	c180629_g1_i1_1	1	#N/A	2	0.13	#N/A	0.13	31	#N/A	60	0.0813262	#N/A	0.13369	✔	✔	n.d.	n.d	n.d	n.d	n.d	n.d	n.d	n.d	n.d	n.d	n.d
BF	c190646_g2_i1_3	4	#N/A	1	0.13	#N/A	0.04	123	#N/A	33	0.0813262	#N/A	0.0411353	✔	✔	n.d.	n.d	n.d	n.d	n.d	n.d	n.d	n.d	n.d	n.d	n.d
BF	c208441_g1_i1_2	2	1	#N/A	0.07	0.03	#N/A	35	38	#N/A	0.0437911	0.0255406	#N/A	✔	✔	n.d.	Streptococcaceae	Bacteria	Terrabacteria group	Bacilli	MULTISPECIES: beta-hexosamidase	WP_000149454	2.49199e-07	23.5294	68.4564	52.373
BF	c151435_g1_i1_2	2	2	#N/A	0.08	0.08	#N/A	63	93	#N/A	0.0500469	0.0681083	#N/A	n.d.	✔	n.d.	Ruminococcaceae	Bacteria	Terrabacteria group	Clostridia	endoglucanase	WP_003517581	4.58936e-14	29.1391	53.6412	71.2478
BF	c199479_g2_i1_4	1	1	#N/A	0.07	0.07	#N/A	39	22	#N/A	0.0437911	0.0595948	#N/A	✔	✔	n.d.	n.d	n.d	n.d	n.d	n.d	n.d	n.d	n.d	n.d	n.d
BF	c165132_g1_i1_1	10	6	#N/A	2.25	1.67	#N/A	219	174	#N/A	1.40757	1.42176	#N/A	n.d.	n.d.	n.d.	n.d	n.d	n.d	n.d	MULTISPECIES: 30S ribosomal protein S7	WP_002212324	2.39657e-06	29.7521	77.5641	42.3578
BF	c200888_g2_i1_1	3	#N/A	4	0.88	#N/A	1.32	93	#N/A	118	0.550516	#N/A	1.35747	n.d.	n.d.	n.d.	n.d	Bacteria	Proteobacteria	n.d	MULTISPECIES: alkyl hydroperoxide reductase	WP_003085842	6.64978e-28	48.9362	47.2362	101.679
BF	c209022_g1_i3_1	8	11	#N/A	0.72	1.25	#N/A	208	154	#N/A	0.450422	1.06419	#N/A	n.d.	n.d.	n.d.	n.d	n.d	n.d	n.d	n.d	n.d	n.d	n.d	n.d	n.d
BF	c207543_g1_i2_1	5	#N/A	4	0.59	#N/A	0.59	149	#N/A	162	0.369096	#N/A	0.606746	n.d.	n.d.	n.d.	n.d	n.d	n.d	n.d	n.d	n.d	n.d	n.d	n.d	n.d
BF	c208734_g2_i2_2	1	#N/A	3	0.09	#N/A	0.19	17	#N/A	23	0.0563028	#N/A	0.195393	n.d.	n.d.	n.d.	Dictyostelium discoideum	Eukaryota	Amoebozoa	Dictyosteliida	G-protein-coupled receptor family 3 protein 9	XP_645258	1.00085e-15	25.1852	34.4828	75.485
BF	c208470_g3_i1_16	#N/A	2	1	#N/A	0.41	0.19	#N/A	36	18	#N/A	0.349055	0.195393	✔	n.d.	n.d.	n.d	n.d	n.d	n.d	MULTISPECIES: auracyanin-B	WP_012257819	9.69533e-06	27.7372	58.2979	42.3578
BF	c200625_g2_i1_1	2	2	#N/A	0.63	0.63	#N/A	29	33	#N/A	0.394119	0.536353	#N/A	n.d.	n.d.	✔	saccharomyceta	Eukaryota	Opisthokonta	Dikarya	hypothetical protein AN8881.2	XP_682150	6.37134e-09	37.5	24.5399	50.447
BF	c208299_g1_i2_3	5	2	#N/A	0.73	0.24	#N/A	72	47	#N/A	0.456678	0.204325	#N/A	n.d.	n.d.	n.d.	saccharomyceta	Eukaryota	Opisthokonta	Dikarya	ubiquinol-cytochrome-c reductase subunit beta	XP_965680	1.47093e-16	30.5	42.0168	76.6406
BF	c210029_g1_i4_2	6	#N/A	5	0.53	#N/A	0.43	161	#N/A	99	0.331561	#N/A	0.442205	n.d.	n.d.	n.d.	n.d	n.d	n.d	n.d	n.d	n.d	n.d	n.d	n.d	n.d
BF	c208110_g1_i1_1	2	1	#N/A	0.65	0.28	#N/A	49	28	#N/A	0.406631	0.238379	#N/A	n.d.	n.d.	n.d.	Vibrio	Bacteria	Proteobacteria	Vibrionales	MULTISPECIES: pyruvate kinase	WP_000751457	2.58617e-14	37.7551	20.8511	66.2402
BF	c177981_g1_i1_1	1	1	#N/A	0.26	0.26	#N/A	14	31	#N/A	0.162652	0.221352	#N/A	✔	n.d.	✔	n.d	n.d	n.d	n.d	porin	WP_000359808	5.29845e-05	28.4553	35.2436	39.2762
BF	c194755_g1_i1_1	3	2	#N/A	0.48	0.3	#N/A	91	64	#N/A	0.300282	0.255406	#N/A	n.d.	n.d.	n.d.	n.d	Bacteria	Proteobacteria	n.d	MULTISPECIES: alkyl hydroperoxide reductase	WP_003085842	3.75324e-59	49.7207	89.9497	186.037
BF	c208584_g1_i2_1	2	1	#N/A	0.52	0.23	#N/A	35	30	#N/A	0.325305	0.195811	#N/A	n.d.	n.d.	n.d.	n.d	n.d	n.d	n.d	n.d	n.d	n.d	n.d	n.d	n.d
BF	c208801_g2_i3_2	1	#N/A	2	0.23	#N/A	0.5	59	#N/A	62	0.143885	#N/A	0.514192	n.d.	n.d.	n.d.	n.d	n.d	n.d	n.d	n.d	n.d	n.d	n.d	n.d	n.d
BF	c210176_g1_i1_1	1	2	#N/A	0.22	0.5	#N/A	55	81	#N/A	0.137629	0.425677	#N/A	n.d.	n.d.	n.d.	n.d	n.d	n.d	n.d	n.d	n.d	n.d	n.d	n.d	n.d
BF	c27767_g1_i1_1	1	#N/A	1	0.18	#N/A	0.18	28	#N/A	19	0.112606	#N/A	0.185109	n.d.	n.d.	n.d.	n.d	n.d	n.d	n.d	n.d	n.d	n.d	n.d	n.d	n.d
BF	c208552_g1_i1_1	2	2	#N/A	0.29	0.29	#N/A	18	27	#N/A	0.18142	0.246893	#N/A	n.d.	n.d.	n.d.	n.d	n.d	n.d	n.d	n.d	n.d	n.d	n.d	n.d	n.d
BF	c210054_g1_i2_22	#N/A	1	1	#N/A	0.23	0.23	#N/A	15	31	#N/A	0.195811	0.236528	n.d.	n.d.	n.d.	Vibrio	Bacteria	Proteobacteria	Vibrionales	MULTISPECIES: 30S ribosomal protein S12	WP_000201237	4.61251e-74	85.3659	99.1935	218.394
BF	c27966_g1_i1_1	1	1	#N/A	0.17	0.17	#N/A	16	48	#N/A	0.10635	0.14473	#N/A	n.d.	n.d.	n.d.	n.d	n.d	n.d	n.d	n.d	n.d	n.d	n.d	n.d	n.d
BF	c209323_g1_i2_1	4	#N/A	2	0.42	#N/A	0.26	128	#N/A	68	0.262746	#N/A	0.26738	n.d.	n.d.	n.d.	n.d	Bacteria	Proteobacteria	Pseudomonadales	MULTISPECIES: glutathione S-transferase	WP_003112463	2.6456e-14	32.6923	74.6411	67.0106
BF	c208907_g1_i1_3	2	1	#N/A	0.45	0.2	#N/A	16	17	#N/A	0.281514	0.170271	#N/A	n.d.	n.d.	n.d.	n.d	n.d	n.d	n.d	n.d	n.d	n.d	n.d	n.d	n.d
BF	c198533_g1_i1_1	#N/A	1	1	#N/A	0.16	0.16	#N/A	23	28	#N/A	0.136217	0.164541	n.d.	n.d.	n.d.	n.d	n.d	n.d	n.d	n.d	n.d	n.d	n.d	n.d	n.d
BF	c209925_g1_i5_1	#N/A	3	1	#N/A	0.49	0.14	#N/A	40	18	#N/A	0.417163	0.143974	n.d.	n.d.	✔	n.d	n.d	n.d	n.d	n.d	n.d	n.d	n.d	n.d	n.d
BF	c209098_g1_i1_1	1	1	#N/A	0.19	0.19	#N/A	14	15	#N/A	0.118861	0.161757	#N/A	n.d.	n.d.	n.d.	n.d	n.d	n.d	n.d	n.d	n.d	n.d	n.d	n.d	n.d
BF	c28033_g1_i1_1	2	#N/A	2	0.23	#N/A	0.23	70	#N/A	100	0.143885	#N/A	0.236528	n.d.	n.d.	n.d.	n.d	n.d	n.d	n.d	n.d	n.d	n.d	n.d	n.d	n.d
BF	c208798_g1_i3_1	4	2	#N/A	0.38	0.18	#N/A	189	173	#N/A	0.237723	0.153244	#N/A	n.d.	n.d.	n.d.	n.d	Eukaryota	Euglenozoa	n.d	calmodulin	XP_805243	2.11154e-27	42.1053	89.2617	100.908
BF	c179374_g1_i1_1	2	#N/A	2	0.37	#N/A	0.17	69	#N/A	71	0.231467	#N/A	0.174825	n.d.	n.d.	n.d.	Vibrio	Bacteria	Proteobacteria	Vibrionales	amino acid ABC transporter substrate-binding protein	WP_001284567	1.70397e-58	49.1228	50	187.578
BF	c89445_g1_i1_2	1	1	#N/A	0.27	0.27	#N/A	45	96	#N/A	0.168908	0.229865	#N/A	✔	n.d.	n.d.	n.d	n.d	n.d	n.d	n.d	n.d	n.d	n.d	n.d	n.d
BF	c210151_g1_i1_3	1	#N/A	1	0.26	#N/A	0.26	44	#N/A	29	0.162652	#N/A	0.26738	n.d.	n.d.	n.d.	Yersinia	Bacteria	Proteobacteria	Enterobacterales	aconitate hydratase	WP_002215187	1.02109e-30	47.6636	12.0225	114.775
BF	c208450_g1_i1_1	1	2	#N/A	0.16	0.35	#N/A	43	50	#N/A	0.100094	0.297974	#N/A	n.d.	n.d.	n.d.	n.d	n.d	n.d	n.d	MULTISPECIES: NAD(FAD)-dependent dehydrogenase	WP_004350643	3.44932e-06	33.7209	15.4676	43.8986
BF	c209625_g1_i1_1	1	1	#N/A	0.25	0.25	#N/A	29	14	#N/A	0.156397	0.212838	#N/A	n.d.	n.d.	n.d.	n.d	n.d	n.d	n.d	n.d	n.d	n.d	n.d	n.d	n.d
BF	c193610_g4_i1_2	2	#N/A	1	0.24	#N/A	0.12	35	#N/A	16	0.150141	#N/A	0.123406	n.d.	n.d.	n.d.	Pseudomonas	Bacteria	Proteobacteria	Pseudomonadales	MULTISPECIES: succinate dehydrogenase iron-sulfur subunit	WP_003254212	3.55132e-145	80.2575	99.5726	407.527
BF	c194455_g1_i1_1	2	1	#N/A	0.33	0.15	#N/A	67	27	#N/A	0.206444	0.127703	#N/A	n.d.	n.d.	n.d.	saccharomyceta	Eukaryota	Opisthokonta	Dikarya	vacuolar aspartyl aminopeptidase Lap4	XP_961152	3.84046e-27	36.5714	32.7103	105.916
BF	c204497_g1_i1_2	1	1	#N/A	0.12	0.12	#N/A	30	24	#N/A	0.0750704	0.102162	#N/A	✔	n.d.	✔	Vibrio	Bacteria	Proteobacteria	Vibrionales	flagellar motor protein MotA	WP_000175325	4.03842e-19	33.5025	43.1072	84.3445
BF	c207247_g3_i2_2	2	2	#N/A	0.08	0.08	#N/A	56	32	#N/A	0.0500469	0.0681083	#N/A	n.d.	n.d.	✔	Congregibacter	Bacteria	Proteobacteria	Cellvibrionales	membrane protein	WP_008294002	8.06742e-08	39.7959	39.6761	51.9878
BF	c205826_g1_i1_1	2	1	#N/A	0.31	0.14	#N/A	61	26	#N/A	0.193932	0.11919	#N/A	✔	n.d.	n.d.	Eucoccidiorida	Eukaryota	Alveolata	Conoidasida	eukaryotic initiation factor 4A (eIF4A) (eIF-4A)	XP_667337	1.29633e-27	36.0656	45.1852	105.916
BF	c188692_g2_i1_2	3	2	#N/A	0.27	0.17	#N/A	96	17	#N/A	0.168908	0.14473	#N/A	✔	n.d.	n.d.	Vibrio	Bacteria	Proteobacteria	Vibrionales	membrane protein	WP_000731531	1.37948e-25	38.1395	66.9782	103.219
BF	c204903_g3_i2_1	3	#N/A	1	0.34	#N/A	0.1	69	#N/A	34	0.212699	#N/A	0.102838	n.d.	n.d.	n.d.	saccharomyceta	Eukaryota	Opisthokonta	Dikarya	ubiquinol-cytochrome-c reductase subunit beta	XP_965680	4.91287e-15	27.9851	56.3025	72.7886
BF	c206555_g1_i2_1	1	#N/A	1	0.22	#N/A	0.22	30	#N/A	26	0.137629	#N/A	0.226244	n.d.	n.d.	n.d.	n.d	n.d	n.d	n.d	MULTISPECIES: molecular chaperone GroEL	WP_003418021	4.77111e-08	33.3333	17.2542	48.9062
BF	c208401_g2_i1_1	2	1	#N/A	0.22	0.22	#N/A	47	22	#N/A	0.137629	0.187298	#N/A	n.d.	n.d.	n.d.	Entamoeba histolytica	Eukaryota	Amoebozoa	Entamoebidae	Rab family GTPase	XP_651336	1.19802e-37	47.2	60.9756	127.872
BF	c210007_g1_i1_2	1	1	#N/A	0.22	0.22	#N/A	15	15	#N/A	0.137629	0.187298	#N/A	n.d.	n.d.	n.d.	n.d	n.d	n.d	n.d	n.d	n.d	n.d	n.d	n.d	n.d
BF	c167109_g1_i1_1	1	1	#N/A	0.2	0.2	#N/A	26	26	#N/A	0.125117	0.170271	#N/A	n.d.	n.d.	n.d.	n.d	Bacteria	Proteobacteria	n.d	MULTISPECIES: succinyl-CoA ligase subunit beta	WP_001048602	1.87254e-75	82.2368	39.1753	231.876
BF	c206559_g1_i1_1	#N/A	1	1	#N/A	0.2	0.2	#N/A	49	17	#N/A	0.170271	0.205677	n.d.	n.d.	n.d.	n.d	n.d	n.d	n.d	actin 5C, isoform B	NP_511052	3.26286e-79	74.4681	37.5	240.736
BF	c210176_g1_i1_2	1	2	#N/A	0.13	0.27	#N/A	13	18	#N/A	0.0813262	0.229865	#N/A	n.d.	n.d.	n.d.	n.d	n.d	n.d	n.d	n.d	n.d	n.d	n.d	n.d	n.d
BF	c205656_g1_i2_1	1	#N/A	1	0.19	#N/A	0.19	50	#N/A	33	0.118861	#N/A	0.195393	n.d.	n.d.	n.d.	Bacillaceae	Bacteria	Terrabacteria group	Bacilli	MULTISPECIES: aldehyde dehydrogenase family protein	WP_000080288	2.09427e-33	43.9394	26.7206	121.709
BF	c207426_g1_i2_1	#N/A	1	1	#N/A	0.19	0.19	#N/A	24	22	#N/A	0.161757	0.195393	n.d.	n.d.	n.d.	Yersinia	Bacteria	Proteobacteria	Enterobacterales	MULTISPECIES: UDP-glucose 6-dehydrogenase	WP_002210664	5.59062e-17	31.9149	31.4732	75.485
BF	c750977_g1_i1_1	2	#N/A	1	0.26	#N/A	0.12	21	#N/A	38	0.162652	#N/A	0.123406	✔	n.d.	✔	n.d	n.d	n.d	n.d	n.d	n.d	n.d	n.d	n.d	n.d
BF	c201800_g1_i1_5	1	2	#N/A	0.12	0.25	#N/A	72	74	#N/A	0.0750704	0.212838	#N/A	✔	n.d.	n.d.	n.d	n.d	n.d	n.d	n.d	n.d	n.d	n.d	n.d	n.d
BF	c196958_g1_i1_1	1	1	#N/A	0.18	0.18	#N/A	38	58	#N/A	0.112606	0.153244	#N/A	n.d.	n.d.	n.d.	n.d	n.d	n.d	n.d	n.d	n.d	n.d	n.d	n.d	n.d
BF	c206053_g4_i1_11	1	1	#N/A	0.09	0.09	#N/A	15	19	#N/A	0.0563028	0.0766218	#N/A	✔	n.d.	n.d.	n.d	Bacteria	n.d	n.d	MULTISPECIES: D-ribose ABC transporter substrate-binding protein	WP_001056273	1.3822e-32	30.1471	91.8919	122.479
BF	c208308_g1_i2_2	3	#N/A	2	0.22	#N/A	0.14	91	#N/A	39	0.137629	#N/A	0.143974	n.d.	n.d.	n.d.	Ehrlichia	Bacteria	Proteobacteria	Rickettsiales	citrate synthase	AAL01660	1.5598e-26	28.8136	81.7552	107.842
BF	c49860_g1_i1_3	1	1	#N/A	0.18	0.18	#N/A	21	46	#N/A	0.112606	0.153244	#N/A	✔	n.d.	✔	n.d	n.d	n.d	n.d	n.d	n.d	n.d	n.d	n.d	n.d
BF	c181956_g5_i1_5	2	#N/A	1	0.24	#N/A	0.11	59	#N/A	14	0.150141	#N/A	0.113122	n.d.	n.d.	n.d.	Staphylococcaceae	Bacteria	Terrabacteria group	Bacilli	MULTISPECIES: NAD(P)H-dependent oxidoreductase	WP_000633782	3.79474e-11	32	56.1798	58.151
BF	c207122_g1_i3_3	3	2	#N/A	0.1	0.1	#N/A	84	49	#N/A	0.0625586	0.0851354	#N/A	✔	n.d.	n.d.	Congregibacter	Bacteria	Proteobacteria	Cellvibrionales	membrane protein	WP_008294002	1.07174e-29	43.8202	72.0648	116.701
BF	c111381_g1_i1_2	2	#N/A	1	0.17	#N/A	0.17	37	#N/A	15	0.10635	#N/A	0.174825	n.d.	n.d.	n.d.	Listeriaceae	Bacteria	Terrabacteria group	Bacilli	serine--tRNA ligase	WP_003722107	7.27058e-31	47.0588	27.8689	114.775
BF	c166634_g2_i1_2	1	1	#N/A	0.17	0.17	#N/A	38	44	#N/A	0.10635	0.14473	#N/A	n.d.	n.d.	n.d.	n.d	Bacteria	n.d	n.d	MULTISPECIES: D-ribose ABC transporter substrate-binding protein	WP_001056273	3.27742e-15	35.9712	46.9595	69.707
BF	c209361_g1_i1_2	1	1	#N/A	0.17	0.17	#N/A	39	28	#N/A	0.10635	0.14473	#N/A	n.d.	n.d.	n.d.	n.d	n.d	n.d	n.d	n.d	n.d	n.d	n.d	n.d	n.d
BF	c207580_g5_i1_4	3	#N/A	2	0.2	#N/A	0.13	51	#N/A	40	0.125117	#N/A	0.13369	n.d.	n.d.	n.d.	n.d	n.d	n.d	n.d	n.d	n.d	n.d	n.d	n.d	n.d
BF	c208706_g1_i11_1	1	1	#N/A	0.16	0.16	#N/A	15	17	#N/A	0.100094	0.136217	#N/A	n.d.	n.d.	n.d.	n.d	n.d	n.d	n.d	n.d	n.d	n.d	n.d	n.d	n.d
BF	c49050_g1_i1_1	1	1	#N/A	0.15	0.15	#N/A	76	18	#N/A	0.093838	0.127703	#N/A	n.d.	n.d.	n.d.	n.d	n.d	n.d	n.d	n.d	n.d	n.d	n.d	n.d	n.d
BF	c147511_g1_i1_1	1	1	#N/A	0.14	0.14	#N/A	26	34	#N/A	0.0875821	0.11919	#N/A	n.d.	n.d.	n.d.	n.d	n.d	n.d	n.d	n.d	n.d	n.d	n.d	n.d	n.d
BF	c205786_g1_i1_1	1	1	#N/A	0.14	0.14	#N/A	30	32	#N/A	0.0875821	0.11919	#N/A	n.d.	n.d.	n.d.	n.d	n.d	n.d	n.d	n.d	n.d	n.d	n.d	n.d	n.d
BF	c210016_g1_i3_1	1	1	#N/A	0.14	0.14	#N/A	50	48	#N/A	0.0875821	0.11919	#N/A	n.d.	n.d.	n.d.	n.d	n.d	n.d	n.d	n.d	n.d	n.d	n.d	n.d	n.d
BF	c193047_g3_i1_4	4	#N/A	2	0.17	#N/A	0.08	69	#N/A	37	0.10635	#N/A	0.0822707	n.d.	n.d.	✔	Congregibacter	Bacteria	Proteobacteria	Cellvibrionales	fimbrial protein	WP_008293158	0	48.9331	96.5659	654.825
BF	c207096_g2_i1_4	1	1	#N/A	0.06	0.06	#N/A	33	23	#N/A	0.0375352	0.0510812	#N/A	n.d.	n.d.	n.d.	Xylella	Bacteria	Proteobacteria	Xanthomonadales	cytosol aminopeptidase	WP_004087599	0	62.0123	99.1853	621.313
BF	c206805_g2_i1_2	1	1	#N/A	0.11	0.11	#N/A	68	86	#N/A	0.0688145	0.0936489	#N/A	n.d.	n.d.	n.d.	n.d	n.d	n.d	n.d	n.d	n.d	n.d	n.d	n.d	n.d
BF	c208249_g1_i1_2	1	#N/A	1	0.03	#N/A	0.03	16	#N/A	37	0.0187676	#N/A	0.0308515	✔	n.d.	n.d.	n.d	n.d	n.d	n.d	IroN protein	CAC43424	3.70667e-05	40	13.1034	45.4394
BF	c209394_g1_i2_1	#N/A	1	1	#N/A	0.11	0.11	#N/A	71	50	#N/A	0.0936489	0.113122	n.d.	n.d.	✔	n.d	n.d	n.d	n.d	n.d	n.d	n.d	n.d	n.d	n.d
BF	c521020_g1_i1_1	2	#N/A	1	0.03	#N/A	0.03	36	#N/A	19	0.0187676	#N/A	0.0308515	✔	n.d.	n.d.	n.d	n.d	n.d	n.d	n.d	n.d	n.d	n.d	n.d	n.d
BF	c199833_g1_i2_17	1	1	#N/A	0.07	0.07	#N/A	30	19	#N/A	0.0437911	0.0595948	#N/A	n.d.	n.d.	n.d.	Vibrio	Bacteria	Proteobacteria	Vibrionales	MULTISPECIES: ATP-dependent Clp protease ATP-binding subunit ClpX	WP_000130332	0	74.9409	99.2958	637.491
BF	c209572_g1_i1_1	1	#N/A	1	0.1	#N/A	0.1	21	#N/A	17	0.0625586	#N/A	0.102838	n.d.	n.d.	n.d.	Agaricomycotina	Eukaryota	Opisthokonta	Dikarya	dihydrolipoyl dehydrogenase	XP_570114	3.96968e-85	49.2958	55.5773	265.774
BF	c153394_g2_i1_1	#N/A	1	1	#N/A	0.08	0.08	#N/A	34	49	#N/A	0.0681083	0.0822707	✔	n.d.	n.d.	n.d	n.d	n.d	n.d	n.d	n.d	n.d	n.d	n.d	n.d
BF	c156396_g1_i1_2	1	1	#N/A	0.08	0.08	#N/A	28	20	#N/A	0.0500469	0.0681083	#N/A	n.d.	n.d.	n.d.	Escherichia	Bacteria	Proteobacteria	Enterobacterales	MULTISPECIES: starvation-sensing protein RspA	WP_000691039	3.95748e-171	67.9641	82.6733	484.567
BF	c206580_g1_i1_1	#N/A	1	1	#N/A	0.08	0.08	#N/A	38	21	#N/A	0.0681083	0.0822707	✔	n.d.	✔	Yersinia	Bacteria	Proteobacteria	Enterobacterales	MULTISPECIES: xylose ABC transporter substrate-binding protein	WP_002209591	1.39132e-50	34.375	106.344	172.94
BF	c520956_g1_i1_1	1	#N/A	1	0.08	#N/A	0.08	24	#N/A	28	0.0500469	#N/A	0.0822707	n.d.	n.d.	n.d.	n.d	n.d	n.d	n.d	MULTISPECIES: carbon monoxide dehydrogenase large subunit	WP_003900133	4.53617e-05	33.9506	20.2753	43.1282
BF	c210198_g1_i1_4	#N/A	1	1	#N/A	0.06	0.06	#N/A	44	44	#N/A	0.0510812	0.061703	n.d.	n.d.	n.d.	n.d	n.d	n.d	n.d	MULTISPECIES: glutamine synthetase	WP_001271717	0	63.9913	98.2942	631.713
BF	c208265_g6_i1_2	#N/A	1	1	#N/A	0.04	0.04	#N/A	17	16	#N/A	0.0340541	0.0411353	n.d.	n.d.	✔	n.d	n.d	n.d	n.d	n.d	n.d	n.d	n.d	n.d	n.d
BF	c210193_g1_i1_5	1	#N/A	1	0.04	#N/A	0.04	24	#N/A	21	0.0250235	#N/A	0.0411353	✔	n.d.	n.d.	n.d	n.d	n.d	n.d	n.d	n.d	n.d	n.d	n.d	n.d
BF	c203819_g1_i1_1	#N/A	1	1	#N/A	0.03	0.03	#N/A	52	21	#N/A	0.0255406	0.0308515	✔	n.d.	n.d.	n.d	n.d	n.d	n.d	n.d	n.d	n.d	n.d	n.d	n.d
BF	c210259_g3_i1_9	1	1	#N/A	0.02	0.02	#N/A	17	16	#N/A	0.0125117	0.0170271	#N/A	n.d.	n.d.	n.d.	Giardia	Eukaryota	Fornicata	Hexamitidae	DNA-directed RNA polymerase RPB2	XP_001708583	1.14778e-32	37.8238	14.9265	135.961

## Sheet: week 3
			peptide			emPAI			score			mol[%]
fraction	proteinID	3.1	3.2	3.3	3.1	3.2	3.3	3.1	3.2	3.3	3.1	3.2	3.3	signalP	dbCAN	TMHMM	genus	kingdom	phylum	order	BlastP	Accession number	E-value	% Seq ID	% Coverage	Bit Score
SNT	c11733_g1_i1_1	2	1	1	0.11	0.05	0.05	39	26	35	0.568475	0.274876	0.17313	n.d.	n.d.	n.d.	n.d.	n.d.	n.d.	n.d.	n.d.	n.d.	n.d.	n.d.	n.d.	n.d.
SNT	c125218_g1_i1_1	2	4	6	0.29	0.65	1.12	47	396	442	1.49871	3.57339	3.87812	n.d.	n.d.	n.d.	Flavobacteriales	Bacteria	Bacteroidetes	Flavobacteriales	hypothetical protein VR77_01960	KJS07162	9e-31	37.61	99	125
SNT	c144080_g1_i1_1	1	1	1	0.2	0.2	0.2	22	34	40	1.03359	1.09951	0.692521	n.d.	n.d.	✔	Pyrinomonas	Bacteria	Acidobacteria	NA	hypothetical protein	WP_041975924	8e-40	56.88	98	143
SNT	c145236_g3_i1_3	1	1	1	0.13	0.13	0.13	37	29	25	0.671835	0.714678	0.450139	✔	n.d.	✔	n.d.	n.d.	n.d.	n.d.	n.d.	n.d.	n.d.	n.d.	n.d.	n.d.
SNT	c150706_g1_i1_2	1	1	1	0.08	0.08	0.08	39	29	29	0.413437	0.439802	0.277008	✔	n.d.	✔	Gimesia	Bacteria	Planctomycetes	Planctomycetales	hypothetical protein	WP_002648393	5e-92	52.8	99	290
SNT	c151018_g1_i1_1	2	2	1	0.12	0.12	0.06	88	29	26	0.620155	0.659703	0.207756	✔	n.d.	n.d.	Segetibacter	Bacteria	Bacteroidetes	Sphingobacteriales	T9SS C-terminal target domain-containing protein, partial	WP_018616899	2e-13	25.28	51	82
SNT	c155650_g1_i1_2	1	2	2	0.11	0.23	0.23	58	29	36	0.568475	1.26443	0.796399	n.d.	n.d.	n.d.	Isosphaera	Bacteria	Planctomycetes	Planctomycetales	hypothetical protein	WP_013564226	3e-72	45.36	100	238
SNT	c160665_g1_i1_1	3	3	4	0.09	0.09	0.12	109	37	34	0.465116	0.494777	0.415512	n.d.	n.d.	n.d.	Altererythrobacter	Bacteria	Proteobacteria	Sphingomonadales	hypothetical protein	WP_053833624	0	60.6	99	1223
SNT	c170412_g2_i1_1	4	5	3	0.08	0.11	0.06	99	83	78	0.413437	0.604728	0.207756	✔	n.d.	n.d.	Aphanocapsa	Bacteria	Cyanobacteria	Chroococcales	hypothetical protein QP59_05710, partial	KIF27193	3e-81	40.31	54	306
SNT	c173940_g2_i1_3	5	4	11	0.44	0.34	1.41	173	162	558	2.2739	1.86916	4.88227	✔	n.d.	n.d.	Teredinibacter	Bacteria	Proteobacteria	Cellvibrionales	hypothetical protein	WP_052704929	1e-91	43.92	99	291
SNT	c177416_g2_i1_2	2	2	2	0.1	0.1	0.1	46	28	70	0.516796	0.549753	0.34626	✔	n.d.	n.d.	Simiduia	Bacteria	Proteobacteria	Cellvibrionales	carbamoyl-phosphate synthase large subunit glutamine-dependent	WP_015046549	3e-53	31.89	84	202
SNT	c179977_g1_i1_4	1	1	3	0.17	0.17	0.62	41	42	117	0.878553	0.934579	2.14681	✔	n.d.	n.d.	Kangiella	Bacteria	Proteobacteria	Oceanospirillales	hypothetical protein	WP_012800694	2e-37	44	94	137
SNT	c182016_g2_i1_1	1	1	1	0.08	0.08	0.08	61	34	59	0.413437	0.439802	0.277008	n.d.	n.d.	✔	Schlesneria	Bacteria	Planctomycetes	Planctomycetales	hypothetical protein	WP_010588024	6e-50	35.88	100	183
SNT	c183818_g2_i1_4	3	3	4	0.27	0.27	0.37	80	123	333	1.39535	1.48433	1.28116	✔	n.d.	n.d.	Luteimonas	Bacteria	Proteobacteria	Xanthomonadales	membrane protein	WP_027072737	0	87.99	95	563
SNT	c184643_g1_i1_7	12	10	15	0.38	0.31	0.54	330	279	854	1.96382	1.70423	1.86981	✔	n.d.	n.d.	Marinimicrobium	Bacteria	Proteobacteria	Cellvibrionales	TonB-dependent receptor	WP_024461649	0	66.83	99	1356
SNT	c188640_g3_i1_1	2	1	2	0.33	0.15	0.33	48	38	31	1.70543	0.824629	1.14266	✔	n.d.	n.d.	Altererythrobacter	Bacteria	Proteobacteria	Sphingomonadales	flagellar motor protein MotB	WP_046904011	7e-60	51.53	99	203
SNT	c188680_g3_i1_1	2	2	2	0.41	0.41	0.41	195	237	383	2.11886	2.25399	1.41967	n.d.	n.d.	✔	Nitrosococcus	Bacteria	Proteobacteria	Chromatiales	fimbrial protein	WP_013031687	2e-39	49.11	91	142
SNT	c188967_g1_i1_4	2	1	2	0.4	0.18	0.4	51	46	68	2.06718	0.989555	1.38504	n.d.	n.d.	✔	Marinobacter	Bacteria	Proteobacteria	Alteromonadales	fimbrial protein	WP_008938911	2e-37	51.15	99	137
SNT	c192191_g1_i1_3	1	1	2	0.15	0.15	0.32	18	19	55	0.775194	0.824629	1.10803	✔	n.d.	n.d.	Arsukibacterium	Bacteria	Proteobacteria	Chromatiales	hypothetical protein	WP_046554978	2e-61	50	99	201
SNT	c196147_g1_i1_15	16	12	15	0.64	0.47	0.59	680	531	1319	3.30749	2.58384	2.04294	✔	n.d.	n.d.	Psychromonas	Bacteria	Proteobacteria	Alteromonadales	hypothetical protein	WP_028863799	2e-13	35	13	85.9
SNT	c197489_g2_i1_1	1	3	1	0.07	0.22	0.07	30	46	28	0.361757	1.20946	0.242382	n.d.	n.d.	n.d.	n.d.	n.d.	n.d.	n.d.	n.d.	n.d.	n.d.	n.d.	n.d.	n.d.
SNT	c198078_g2_i1_1	1	1	2	0.06	0.06	0.12	14	23	136	0.310078	0.329852	0.415512	n.d.	n.d.	n.d.	Lysinimicrobium	Bacteria	Actinobacteria	Micrococcales	hypothetical protein	WP_052405597	1e-26	47.83	38	123
SNT	c198215_g1_i1_1	8	8	7	0.79	0.79	0.67	286	233	236	4.08269	4.34305	2.31994	n.d.	n.d.	n.d.	Xanthomonas	Bacteria	Proteobacteria	Xanthomonadales	MULTISPECIES: flagellin	WP_003482972	0	75.25	99	577
SNT	c199483_g1_i1_10	2	4	7	0.06	0.12	0.22	36	126	220	0.310078	0.659703	0.761773	✔	n.d.	✔	Luteimonas	Bacteria	Proteobacteria	Xanthomonadales	TonB-dependent receptor	WP_027072800	0	53.39	99	984
SNT	c200311_g2_i1_1	3	2	2	0.48	0.3	0.3	74	41	77	2.48062	1.64926	1.03878	✔	n.d.	n.d.	n.d.	n.d.	n.d.	n.d.	n.d.	n.d.	n.d.	n.d.	n.d.	n.d.
SNT	c200331_g2_i2_2	3	2	3	1.23	0.71	1.23	75	42	131	6.35659	3.90324	4.259	✔	n.d.	n.d.	Aliagarivorans	Bacteria	Proteobacteria	Alteromonadales	MULTISPECIES: membrane protein	WP_026958469	5e-07	38.54	91	53.5
SNT	c20052_g1_i1_2	2	2	4	0.08	0.08	0.16	82	31	115	0.413437	0.439802	0.554017	n.d.	n.d.	n.d.	Chloroflexus	Bacteria	Chloroflexi	Chloroflexales	MULTISPECIES: hypothetical protein	WP_012258712	2e-21	30.99	64	110
SNT	c200600_g1_i1_15	2	2	6	0.05	0.05	0.16	38	69	151	0.258398	0.274876	0.554017	✔	n.d.	n.d.	Cellvibrio	Bacteria	Proteobacteria	Cellvibrionales	TonB-dependent receptor	WP_012488466	0	55.91	91	721
SNT	c202556_g1_i1_1	2	2	1	0.23	0.23	0.11	80	45	25	1.18863	1.26443	0.380886	n.d.	n.d.	✔	Phycisphaera	Bacteria	Planctomycetes	Phycisphaerales	prepilin-type N-terminal cleavage/methylation domain-containing protein	WP_014437165	3e-24	37.89	81	108
SNT	c204429_g2_i1_2	2	1	1	0.19	0.09	0.09	43	19	21	0.981912	0.494777	0.311634	✔	n.d.	n.d.	Verrucomicrobium	Bacteria	Verrucomicrobia	Verrucomicrobiales	hypothetical protein	WP_038159870	6e-58	40.13	90	202
SNT	c205523_g3_i1_1	1	1	2	0.16	0.16	0.34	27	18	45	0.826873	0.879604	1.17729	✔	n.d.	n.d.	Marinimicrobium	Bacteria	Proteobacteria	Cellvibrionales	hypothetical protein	WP_024461629	1e-10	32.33	68	67
SNT	c205851_g1_i1_23	8	6	9	0.36	0.26	0.41	338	253	520	1.86047	1.42936	1.41967	✔	n.d.	n.d.	Hahella	Bacteria	Proteobacteria	Oceanospirillales	heme utilization/adhesion protein	WP_011400495	2e-79	31.59	98	281
SNT	c206935_g1_i1_3	1	1	1	0.05	0.05	0.05	58	49	57	0.258398	0.274876	0.17313	n.d.	n.d.	n.d.	Flavobacterium	Bacteria	Bacteroidetes	Flavobacteriales	T9SS C-terminal target domain-containing protein	WP_014388402	3e-155	50.3	99	488
SNT	c207212_g1_i2_3	2	1	1	0.47	0.21	0.21	181	49	49	2.42894	1.15448	0.727147	n.d.	n.d.	✔	Batrachochytrium	Eukaryota	Chytridiomycota	Rhizophydiales	hypothetical protein BATDEDRAFT_26491	XP_006680681	9e-12	37.37	72	71.6
SNT	c207704_g1_i1_17	2	1	3	0.31	0.15	0.5	43	37	97	1.60207	0.824629	1.7313	✔	n.d.	n.d.	Saccharophagus	Bacteria	Proteobacteria	Cellvibrionales	polysaccharide export protein	ABD79396	5e-76	57.36	97	239
SNT	c208265_g14_i1_36	1	2	2	0.21	0.47	0.47	156	187	250	1.08527	2.58384	1.62742	n.d.	n.d.	✔	Dechloromonas	Bacteria	Proteobacteria	Rhodocyclales	pilin	WP_027457762	2e-43	55.56	97	151
SNT	c208441_g4_i1_2	1	1	8	0.03	0.03	0.23	14	16	117	0.155039	0.164926	0.796399	✔	n.d.	n.d.	Pseudoxanthomonas	Bacteria	Proteobacteria	Xanthomonadales	TonB-dependent receptor	WP_013534293	0	83.12	100	1822
SNT	c208473_g1_i1_1	2	3	3	0.1	0.15	0.15	350	241	600	0.516796	0.824629	0.519391	n.d.	✔	n.d.	Runella	Bacteria	Bacteroidetes	Cytophagales	T9SS C-terminal target domain-containing protein	WP_028522307	4e-74	55.48	49	269
SNT	c208473_g2_i1_1	10	8	11	0.47	0.36	0.53	678	548	1322	2.42894	1.97911	1.83518	✔	n.d.	✔	Haloplasma	Bacteria	NA	Haloplasmatales	cell wall surface anchor family protein	WP_021031193	9e-29	42	28	134
SNT	c208473_g3_i2_1	4	2	2	0.49	0.22	0.22	143	58	299	2.5323	1.20946	0.761773	✔	n.d.	n.d.	Desulfovibrio	Bacteria	Proteobacteria	Desulfovibrionales	PEP-CTERM domain protein	WP_027192610	5e-25	31.37	99	110
SNT	c208473_g4_i1_1	7	6	8	0.39	0.32	0.45	812	379	1202	2.0155	1.75921	1.55817	n.d.	n.d.	n.d.	Haloplasma	Bacteria	NA	Haloplasmatales	cell wall surface anchor family protein	WP_021031193	6e-31	42.06	36	139
SNT	c208949_g1_i1_1	2	3	3	0.03	0.04	0.04	22	43	38	0.155039	0.219901	0.138504	✔	✔	✔	Owenweeksia	Bacteria	Bacteroidetes	Flavobacteriales	nitrous oxidase accessory protein	WP_014202187	3e-19	25.27	30	106
SNT	c209115_g1_i1_1	3	2	2	0.09	0.06	0.06	80	46	45	0.465116	0.329852	0.207756	✔	n.d.	n.d.	Myxococcus	Bacteria	Proteobacteria	Myxococcales	internalin, putative	AKQ65726	2e-53	35.1	46	215
SNT	c209415_g4_i5_1	1	2	2	0.32	0.75	0.75	111	171	296	1.65375	4.12314	2.59695	✔	n.d.	n.d.	Methylotenera	Bacteria	Proteobacteria	NA	fimbrial protein	WP_047548231	6e-15	49.47	92	75.5
SNT	c209743_g1_i1_1	4	4	1	0.04	0.04	0.01	126	99	56	0.206718	0.219901	0.034626	n.d.	n.d.	✔	Flavobacterium	Bacteria	Bacteroidetes	Flavobacteriales	hypothetical protein	WP_020212101	4e-133	36.12	44	483
SNT	c210057_g2_i1_3	2	4	1	0.04	0.07	0.02	46	38	19	0.206718	0.384827	0.0692521	n.d.	n.d.	n.d.	Owenweeksia	Bacteria	Bacteroidetes	Flavobacteriales	nitrous oxidase accessory protein	WP_014202187	2e-15	32.02	14	93.2
SNT	c211053_g1_i1_3	1	2	3	0.03	0.05	0.08	36	39	79	0.155039	0.274876	0.277008	✔	n.d.	✔	Altererythrobacter	Bacteria	Proteobacteria	Sphingomonadales	hypothetical protein	WP_053833438	0	54.6	100	1115
SNT	c211069_g1_i1_2	1	1	1	0.05	0.05	0.05	17	36	47	0.258398	0.274876	0.17313	n.d.	n.d.	n.d.	Caldanaerobius	Bacteria	Firmicutes	Thermoanaerobacterales	hypothetical protein	WP_026485914	8e-18	42.75	23	95.9
SNT	c213319_g1_i1_1	1	1	2	0.05	0.05	0.1	17	23	66	0.258398	0.274876	0.34626	✔	n.d.	n.d.	Leadbetterella	Bacteria	Bacteroidetes	Cytophagales	thrombospondin	WP_013408942	0	93.17	100	1070
SNT	c221849_g1_i1_1	1	1	2	0.14	0.14	0.3	19	25	15	0.723514	0.769654	1.03878	n.d.	n.d.	✔	Candidatus	n.d.	n.d.	n.d.	hypothetical protein BROFUL_01407	KKO19893	2e-24	34.38	87	106
SNT	c228567_g1_i1_2	4	5	6	0.37	0.49	0.61	124	137	257	1.91214	2.69379	2.11219	✔	n.d.	n.d.	Hydrogenophaga	Bacteria	Proteobacteria	Burkholderiales	MULTISPECIES: porin	WP_009520004	2e-130	63.82	94	389
SNT	c229104_g1_i1_1	2	4	5	0.17	0.36	0.47	23	81	65	0.878553	1.97911	1.62742	✔	n.d.	n.d.	Bdellovibrio	Bacteria	Proteobacteria	Bdellovibrionales	hypothetical protein	WP_015469215	0	78.19	100	543
SNT	c238640_g1_i1_1	2	2	1	0.41	0.41	0.19	181	162	30	2.11886	2.25399	0.657895	n.d.	n.d.	✔	Acinetobacter	Bacteria	Proteobacteria	Pseudomonadales	hypothetical protein	WP_016143651	1e-53	58.13	96	179
SNT	c25705_g1_i1_2	3	5	4	0.09	0.15	0.12	92	98	113	0.465116	0.824629	0.415512	✔	n.d.	n.d.	Luteimonas	Bacteria	Proteobacteria	Xanthomonadales	TonB-dependent receptor	WP_027072363	0	87.93	100	1752
SNT	c346121_g1_i1_3	4	5	3	0.24	0.31	0.18	121	113	63	1.24031	1.70423	0.623269	✔	n.d.	✔	Pseudoxanthomonas	Bacteria	Proteobacteria	Xanthomonadales	hypothetical protein	WP_024868643	9e-21	30.34	88	105
SNT	c361178_g1_i1_2	1	1	3	0.06	0.06	0.18	36	24	47	0.310078	0.329852	0.623269	✔	n.d.	n.d.	n.d.	n.d.	n.d.	n.d.	n.d.	n.d.	n.d.	n.d.	n.d.	n.d.
SNT	c406496_g1_i1_1	2	3	1	0.24	0.38	0.11	21	97	63	1.24031	2.08906	0.380886	n.d.	n.d.	n.d.	Xanthomonas	Bacteria	Proteobacteria	Xanthomonadales	hypothetical protein	WP_042806162	4e-90	55.56	99	279
SNT	c425782_g1_i1_1	1	1	1	0.24	0.24	0.24	56	54	17	1.24031	1.31941	0.831025	✔	n.d.	n.d.	Delftia	Bacteria	Proteobacteria	Burkholderiales	fimbrial protein	WP_043825365	2e-50	62.12	99	169
SNT	c473176_g1_i1_1	1	1	1	0.28	0.28	0.28	53	46	66	1.44703	1.53931	0.969529	✔	n.d.	✔	n.d.	n.d.	n.d.	n.d.	n.d.	n.d.	n.d.	n.d.	n.d.	n.d.
SNT	c519714_g1_i1_3	3	2	3	0.14	0.09	0.14	109	29	79	0.723514	0.494777	0.484765	n.d.	n.d.	n.d.	Cellvibrio	Bacteria	Proteobacteria	Cellvibrionales	flagellin	WP_012487534	0	62.68	100	788
SNT	c523555_g1_i1_3	1	1	1	0.2	0.2	0.2	37	21	31	1.03359	1.09951	0.692521	✔	n.d.	n.d.	Psychroflexus	Bacteria	Bacteroidetes	Flavobacteriales	hypothetical protein	WP_015023602	3e-18	37.24	99	86.3
SNT	c538004_g1_i1_1	1	1	1	0.04	0.04	0.04	30	32	28	0.206718	0.219901	0.138504	✔	n.d.	✔	Flavobacterium	Bacteria	Bacteroidetes	Flavobacteriales	T9SS C-terminal target domain-containing protein	WP_023576413	1e-92	52.42	50	321
SNT	c57566_g2_i1_1	1	2	2	0.1	0.21	0.21	16	40	53	0.516796	1.15448	0.727147	n.d.	n.d.	n.d.	n.d.	n.d.	n.d.	n.d.	n.d.	n.d.	n.d.	n.d.	n.d.	n.d.
SNT	c58397_g2_i1_1	1	3	2	0.07	0.21	0.13	37	44	62	0.361757	1.15448	0.450139	n.d.	n.d.	n.d.	Chryseobacterium	Bacteria	Bacteroidetes	Flavobacteriales	T9SS C-terminal target domain-containing protein	WP_034719364	2e-97	43.39	100	333
SNT	c600504_g1_i1_1	1	1	1	0.23	0.23	0.23	40	46	40	1.18863	1.26443	0.796399	n.d.	✔	n.d.	n.d.	n.d.	n.d.	n.d.	n.d.	n.d.	n.d.	n.d.	n.d.	n.d.
SNT	c64081_g1_i1_2	1	2	3	0.24	0.53	0.89	28	102	156	1.24031	2.91369	3.08172	n.d.	n.d.	n.d.	Marinitoga	Bacteria	Thermotogae	Petrotogales	hypothetical protein	WP_052913486	8e-21	45.1	78	92
SNT	c64081_g1_i1_3	7	3	8	0.71	0.26	0.84	279	80	324	3.66925	1.42936	2.90859	n.d.	n.d.	n.d.	Moorella	Bacteria	Firmicutes	Thermoanaerobacterales	Major head protein GpE	CEP68747	5e-52	33.9	97	187
SNT	c717074_g1_i1_4	2	5	4	0.22	0.65	0.49	63	122	179	1.13695	3.57339	1.69668	n.d.	n.d.	n.d.	Nocardia	Bacteria	Actinobacteria	Corynebacteriales	hypothetical protein	WP_025352189	6e-82	48.75	100	260
SNT	c717866_g1_i1_1	1	1	1	0.1	0.1	0.1	211	83	47	0.516796	0.549753	0.34626	✔	n.d.	n.d.	Aequorivita	Bacteria	Bacteroidetes	Flavobacteriales	T9SS C-terminal target domain-containing protein	WP_026450645	4e-48	35.71	100	174
SNT	c720186_g1_i1_1	1	1	4	0.15	0.15	0.77	18	28	80	0.775194	0.824629	2.6662	✔	n.d.	n.d.	Altererythrobacter	Bacteria	Proteobacteria	Sphingomonadales	flagellar motor protein MotB	WP_046902715	4e-45	47.85	100	164
SNT	c723383_g1_i1_1	1	1	2	0.05	0.05	0.1	20	22	60	0.258398	0.274876	0.34626	✔	n.d.	✔	Parcubacteria	Bacteria	Parcubacteria	NA	penicillin-resistant dd-carboxypeptidase-like protein	KND51129	4e-62	38.36	84	229
SNT	c730685_g1_i1_1	1	1	1	0.17	0.17	0.17	82	71	44	0.878553	0.934579	0.588643	✔	n.d.	✔	Cellvibrio	Bacteria	Proteobacteria	Cellvibrionales	PEP-CTERM domain protein	WP_049630433	2e-34	53.89	100	130
SNT	c186727_g2_i1_2	#N/A	1	3	#N/A	0.29	0.67	#N/A	30	39	#N/A	1.37702	1.89587	✔	n.d.	✔	n.d	n.d	n.d	n.d	n.d	n.d	n.d	n.d	n.d	n.d
SNT	c207053_g3_i1_4	#N/A	1	7	#N/A	0.03	0.22	#N/A	50	249	#N/A	0.14245	0.622524	✔	n.d.	n.d.	Congregibacter	Bacteria	Proteobacteria	Cellvibrionales	TonB-denpendent receptor	WP_008293930	5.69426e-121	36.6712	93.073	385.185
SNT	c158792_g1_i1_1	#N/A	1	1	#N/A	0.26	0.26	#N/A	18	17	#N/A	1.23457	0.73571	n.d.	n.d.	✔	n.d	n.d	n.d	n.d	n.d	n.d	n.d	n.d	n.d	n.d
SNT	c425912_g1_i1_1	1	1	#N/A	0.19	0.19	#N/A	17	33	#N/A	0.834431	0.902184	#N/A	✔	n.d.	n.d.	n.d	n.d	n.d	n.d	n.d	n.d	n.d	n.d	n.d	n.d
SNT	c200249_g1_i1_2	2	#N/A	1	0.16	#N/A	0.16	18	#N/A	63	0.702679	#N/A	0.452745	n.d.	n.d.	✔	n.d	n.d	n.d	n.d	MULTISPECIES: type II secretion system protein GspG	WP_006477246	3.16235e-07	40	33.3333	45.8246
SNT	c209698_g4_i1_1	1	1	#N/A	0.13	0.13	#N/A	31	32	#N/A	0.570927	0.617284	#N/A	✔	n.d.	n.d.	n.d	n.d	n.d	n.d	n.d	n.d	n.d	n.d	n.d	n.d
SNT	c118598_g1_i1_1	#N/A	1	3	#N/A	0.06	0.12	#N/A	16	39	#N/A	0.2849	0.339559	✔	n.d.	n.d.	Congregibacter	Bacteria	Proteobacteria	Cellvibrionales	membrane protein	WP_008294002	3.86824e-29	40.2516	64.3725	113.62
SNT	c205460_g1_i1_6	1	#N/A	1	0.18	#N/A	0.18	34	#N/A	33	0.790514	#N/A	0.509338	✔	n.d.	✔	n.d	n.d	n.d	n.d	n.d	n.d	n.d	n.d	n.d	n.d
SNT	c201094_g2_i1_1	1	#N/A	2	0.11	#N/A	0.22	13	#N/A	46	0.483092	#N/A	0.622524	n.d.	n.d.	n.d.	n.d	n.d	n.d	n.d	n.d	n.d	n.d	n.d	n.d	n.d
SNT	c368953_g1_i1_1	#N/A	1	1	#N/A	0.1	0.1	#N/A	32	40	#N/A	0.474834	0.282965	✔	n.d.	n.d.	n.d	n.d	n.d	n.d	n.d	n.d	n.d	n.d	n.d	n.d
SNT	c178252_g1_i1_2	#N/A	2	1	#N/A	0.1	0.1	#N/A	55	21	#N/A	0.474834	0.282965	n.d.	n.d.	n.d.	n.d	n.d	n.d	n.d	n.d	n.d	n.d	n.d	n.d	n.d
SNT	c205510_g1_i1_1	3	1	#N/A	0.14	0.07	#N/A	33	29	#N/A	0.614844	0.332384	#N/A	✔	✔	n.d.	n.d	n.d	n.d	n.d	n.d	n.d	n.d	n.d	n.d	n.d
SNT	c713163_g1_i1_1	#N/A	1	1	#N/A	0.05	0.05	#N/A	26	42	#N/A	0.237417	0.141483	✔	n.d.	✔	n.d	n.d	n.d	n.d	n.d	n.d	n.d	n.d	n.d	n.d
SNT	c192506_g2_i1_1	#N/A	1	1	#N/A	0.06	0.06	#N/A	23	22	#N/A	0.2849	0.169779	✔	n.d.	✔	n.d	n.d	n.d	n.d	n.d	n.d	n.d	n.d	n.d	n.d
SNT	c203962_g1_i1_3	1	1	#N/A	0.12	0.12	#N/A	23	16	#N/A	0.527009	0.569801	#N/A	n.d.	n.d.	n.d.	Vibrio	Bacteria	Proteobacteria	Vibrionales	flagellin E	WP_001251948	2.30522e-18	42.1488	32.0106	81.6481
SNT	c208513_g1_i1_1	1	1	#N/A	0.08	0.08	#N/A	21	16	#N/A	0.351339	0.379867	#N/A	✔	n.d.	n.d.	Pseudomonas	Bacteria	Proteobacteria	Pseudomonadales	MULTISPECIES: porin	WP_010953581	1.62553e-21	27.3657	98.9873	93.2041
SNT	c523555_g1_i1_2	1	#N/A	2	0.06	#N/A	0.12	14	#N/A	44	0.263505	#N/A	0.339559	n.d.	n.d.	n.d.	n.d	n.d	n.d	n.d	n.d	n.d	n.d	n.d	n.d	n.d
SNT	c531189_g1_i1_2	2	1	#N/A	0.11	0.06	#N/A	46	14	#N/A	0.483092	0.2849	#N/A	✔	✔	n.d.	n.d	n.d	n.d	n.d	n.d	n.d	n.d	n.d	n.d	n.d
SNT	c155278_g1_i2_2	2	#N/A	2	0.07	#N/A	0.07	34	#N/A	67	0.307422	#N/A	0.198076	✔	n.d.	n.d.	Congregibacter	Bacteria	Proteobacteria	Cellvibrionales	TonB-denpendent receptor	WP_008293930	2.68458e-46	28.43	89.0428	176.022
SNT	c181506_g1_i1_2	1	3	#N/A	0.03	0.08	#N/A	23	51	#N/A	0.131752	0.379867	#N/A	✔	n.d.	n.d.	n.d	n.d	n.d	n.d	n.d	n.d	n.d	n.d	n.d	n.d
SNT	c179815_g1_i1_3	1	#N/A	1	0.04	#N/A	0.04	36	#N/A	28	0.17567	#N/A	0.113186	✔	n.d.	n.d.	n.d	n.d	n.d	n.d	n.d	n.d	n.d	n.d	n.d	n.d
SNT	c204973_g1_i1_5	1	1	#N/A	0.05	0.05	#N/A	26	15	#N/A	0.219587	0.237417	#N/A	✔	n.d.	n.d.	n.d	Bacteria	Proteobacteria	n.d	MULTISPECIES: porin	WP_003092499	9.51971e-08	28.6822	49.4253	51.6026
SNT	c207296_g1_i1_1	1	1	#N/A	0.05	0.05	#N/A	27	23	#N/A	0.219587	0.237417	#N/A	n.d.	n.d.	n.d.	Congregibacter	Bacteria	Proteobacteria	Cellvibrionales	hypothetical protein	WP_008294433	5.38607e-07	43.3333	2.14951	50.8322
SNT	c196817_g1_i1_1	2	1	#N/A	0.02	0.02	#N/A	34	29	#N/A	0.0878349	0.0949668	#N/A	✔	n.d.	n.d.	n.d	n.d	n.d	n.d	n.d	n.d	n.d	n.d	n.d	n.d
SNT	c209996_g2_i1_7	1	1	#N/A	0.03	0.03	#N/A	34	25	#N/A	0.131752	0.14245	#N/A	✔	n.d.	n.d.	n.d	n.d	n.d	n.d	n.d	n.d	n.d	n.d	n.d	n.d
BF	c103837_g1_i1_1	1	1	1	0.11	0.11	0.11	42	57	30	0.0964743	0.0886311	0.0924681	✔	n.d.	n.d.	uncultured	n.d.	n.d.	n.d.	domain protein	CCG00461	4e-30	32.72	96	125
BF	c113257_g1_i1_2	5	7	6	0.23	0.34	0.29	188	234	199	0.201719	0.273951	0.243779	n.d.	n.d.	n.d.	Sphingopyxis	Bacteria	Proteobacteria	Sphingomonadales	TonB-dependent receptor	WP_022673224	0	58.66	100	784
BF	c11733_g1_i1_1	3	1	1	0.17	0.05	0.05	35	13	29	0.149097	0.0402868	0.0420309	n.d.	n.d.	n.d.	n.d.	n.d.	n.d.	n.d.	n.d.	n.d.	n.d.	n.d.	n.d.	n.d.
BF	c118989_g1_i1_2	1	1	1	0.19	0.19	0.19	34	24	35	0.166637	0.15309	0.159718	n.d.	n.d.	n.d.	Mesorhizobium	Bacteria	Proteobacteria	Rhizobiales	amino acid ABC transporter	WP_008837958	7e-69	67.31	100	221
BF	c119684_g1_i1_1	1	1	1	0.24	0.24	0.24	56	72	54	0.210489	0.193377	0.201748	n.d.	n.d.	n.d.	Rhizobium	Bacteria	Proteobacteria	Rhizobiales	MULTISPECIES: ABC transporter substrate-binding protein	WP_037167812	2e-70	89.17	100	229
BF	c121607_g1_i1_3	2	3	3	0.22	0.35	0.35	50	172	122	0.192949	0.282008	0.294217	✔	n.d.	n.d.	Sorangium	Bacteria	Proteobacteria	Myxococcales	hypothetical protein predicted by Glimmer/Critica	CAN90181	2e-24	31.21	99	110
BF	c121902_g1_i1_2	1	2	3	0.1	0.2	0.32	24	29	85	0.0877039	0.161147	0.268998	n.d.	n.d.	n.d.	Rhodanobacter	Bacteria	Proteobacteria	Xanthomonadales	colicin receptor, partial	WP_007806935	1e-138	73.24	100	422
BF	c122186_g1_i1_1	2	1	2	0.19	0.09	0.19	82	25	65	0.166637	0.0725163	0.159718	n.d.	n.d.	n.d.	Candidatus	n.d.	n.d.	n.d.	hypothetical protein OT06_06465	KHD12149	3e-81	42.16	97	259
BF	c122186_g1_i1_4	7	7	6	0.52	0.52	0.43	449	437	298	0.45606	0.418983	0.361466	n.d.	n.d.	n.d.	Cellvibrio	Bacteria	Proteobacteria	Cellvibrionales	xylose isomerase	WP_039915150	0	82.84	100	791
BF	c136689_g2_i1_1	1	1	1	0.13	0.13	0.13	18	32	18	0.114015	0.104746	0.10928	n.d.	n.d.	n.d.	Thauera	Bacteria	Proteobacteria	Rhodocyclales	quinoprotein ethanol dehydrogenase	WP_004341535	6e-128	82.06	100	389
BF	c144085_g2_i1_4	6	6	8	0.33	0.33	0.46	113	127	219	0.289423	0.265893	0.386685	✔	n.d.	✔	Chondromyces	Bacteria	Proteobacteria	Myxococcales	hypothetical protein	WP_044249645	1e-115	35.23	98	368
BF	c14573_g1_i1_1	1	1	1	0.06	0.06	0.06	18	17	33	0.0526223	0.0483442	0.0504371	✔	n.d.	n.d.	Epilithonimonas	Bacteria	Bacteroidetes	Flavobacteriales	T9SS C-terminal target domain-containing protein	WP_034967506	0	52.49	100	533
BF	c150087_g3_i1_1	1	1	2	0.07	0.07	0.14	97	61	81	0.0613927	0.0564016	0.117687	✔	n.d.	n.d.	Flavobacterium	Bacteria	Bacteroidetes	Flavobacteriales	membrane protein	WP_026710205	0	78.17	100	683
BF	c151793_g1_i1_3	6	10	8	0.17	0.29	0.23	192	316	255	0.149097	0.233664	0.193342	✔	n.d.	✔	Luteimonas	Bacteria	Proteobacteria	Xanthomonadales	Oar protein	WP_051322714	0	86.14	96	1845
BF	c152951_g2_i1_1	1	1	1	0.13	0.13	0.13	25	28	13	0.114015	0.104746	0.10928	n.d.	n.d.	n.d.	Empedobacter	Bacteria	Bacteroidetes	Flavobacteriales	fructose-6-phosphate aldolase	WP_038331430	3e-140	89.45	100	404
BF	c153022_g1_i1_1	2	2	2	0.19	0.19	0.19	69	82	79	0.166637	0.15309	0.159718	✔	n.d.	n.d.	Gallaecimonas	Bacteria	Proteobacteria	NA	intradiol ring-cleavage dioxygenase	WP_008484526	1e-70	39.42	95	233
BF	c154263_g1_i1_2	1	1	1	0.06	0.06	0.06	58	34	59	0.0526223	0.0483442	0.0504371	n.d.	n.d.	✔	Luteimonas	Bacteria	Proteobacteria	Xanthomonadales	sodium:alanine symporter	WP_024889467	0	81.85	99	817
BF	c155028_g1_i1_6	1	2	1	0.25	0.57	0.25	23	75	42	0.21926	0.45927	0.210155	n.d.	n.d.	n.d.	Cellvibrio	Bacteria	Proteobacteria	Cellvibrionales	hypothetical protein	WP_049629622	5e-15	47.13	76	75.5
BF	c155243_g1_i1_4	5	9	10	0.14	0.26	0.29	158	253	378	0.122785	0.209492	0.243779	n.d.	✔	n.d.	Pseudoxanthomonas	Bacteria	Proteobacteria	Xanthomonadales	TonB-dependent receptor	WP_052633156	0	79.39	99	1708
BF	c155342_g2_i1_1	5	5	5	0.51	0.51	0.51	229	220	192	0.44729	0.410926	0.428716	n.d.	n.d.	n.d.	Paracoccus	Bacteria	Proteobacteria	Rhodobacterales	sugar ABC transporter substrate-binding protein	WP_010396673	0	85.89	96	595
BF	c155582_g1_i1_2	2	2	1	0.61	0.61	0.27	46	49	60	0.534994	0.491499	0.226967	n.d.	n.d.	n.d.	Saccharophagus	Bacteria	Proteobacteria	Cellvibrionales	nitrogen regulatory protein P-II 1	WP_011466720	1e-68	95.54	100	213
BF	c155626_g1_i1_1	1	1	1	0.1	0.1	0.1	20	19	43	0.0877039	0.0805737	0.0840619	n.d.	✔	n.d.	Luteimonas	Bacteria	Proteobacteria	Xanthomonadales	esterase	WP_051322721	4e-152	77.22	100	440
BF	c155626_g1_i1_4	1	1	1	0.07	0.07	0.07	34	41	40	0.0613927	0.0564016	0.0588433	n.d.	✔	n.d.	Pseudoxanthomonas	Bacteria	Proteobacteria	Xanthomonadales	alpha-N-arabinofuranosidase	WP_024870432	0	80.31	100	656
BF	c155650_g1_i1_2	1	1	1	0.11	0.11	0.11	31	39	37	0.0964743	0.0886311	0.0924681	n.d.	n.d.	n.d.	Isosphaera	Bacteria	Planctomycetes	Planctomycetales	hypothetical protein	WP_013564226	3e-72	45.36	100	238
BF	c155658_g2_i1_1	1	2	1	0.05	0.1	0.05	27	40	15	0.043852	0.0805737	0.0420309	n.d.	n.d.	n.d.	Leadbetterella	Bacteria	Bacteroidetes	Cytophagales	hypothetical protein	WP_013409074	0	84.58	100	1047
BF	c155658_g3_i1_1	2	1	1	0.18	0.08	0.08	41	34	41	0.157867	0.0644589	0.0672495	n.d.	n.d.	n.d.	Leadbetterella	Bacteria	Bacteroidetes	Cytophagales	SusC/RagA family TonB-linked outer membrane protein	WP_013409075	0	88.59	100	623
BF	c155827_g1_i1_1	1	2	2	0.07	0.15	0.15	35	34	34	0.0613927	0.120861	0.126093	✔	n.d.	n.d.	Alcaligenes	Bacteria	Proteobacteria	Burkholderiales	porin	WP_035272460	5e-178	66.03	100	514
BF	c156400_g1_i1_1	9	6	7	2.49	1.3	1.64	207	58	149	2.18383	1.04746	1.37861	n.d.	n.d.	n.d.	Daphnia	Eukaryota	Arthropoda	Diplostraca	hypothetical protein DAPPUDRAFT_344845, partial	EFX60189	1e-65	61.33	100	216
BF	c156848_g2_i1_1	1	2	1	0.26	0.58	0.26	23	30	26	0.22803	0.467327	0.218561	✔	n.d.	n.d.	Luteimonas	Bacteria	Proteobacteria	Xanthomonadales	biopolymer transporter ExbD	WP_027070753	3e-70	90.35	100	218
BF	c156848_g3_i1_1	1	1	2	0.12	0.12	0.25	45	212	107	0.105245	0.0966884	0.210155	n.d.	n.d.	✔	Luteimonas	Bacteria	Proteobacteria	Xanthomonadales	biopolymer transporter ExbB	WP_027070755	2e-156	93.88	98	447
BF	c157708_g1_i1_2	1	1	1	0.32	0.32	0.32	45	39	41	0.280653	0.257836	0.268998	✔	n.d.	✔	n.d.	n.d.	n.d.	n.d.	n.d.	n.d.	n.d.	n.d.	n.d.	n.d.
BF	c158519_g1_i1_2	5	5	9	0.14	0.14	0.26	166	164	330	0.122785	0.112803	0.218561	✔	n.d.	n.d.	Lysobacter	Bacteria	Proteobacteria	Xanthomonadales	hypothetical protein	WP_043958918	0	57.54	99	1174
BF	c159130_g1_i1_2	3	3	3	0.09	0.09	0.09	81	65	88	0.0789335	0.0725163	0.0756557	n.d.	n.d.	n.d.	Pseudoxanthomonas	Bacteria	Proteobacteria	Xanthomonadales	hypothetical protein	WP_028917772	0	59.33	87	1026
BF	c160665_g1_i1_1	12	13	15	0.4	0.44	0.53	511	791	680	0.350816	0.354524	0.445528	n.d.	n.d.	n.d.	Altererythrobacter	Bacteria	Proteobacteria	Sphingomonadales	hypothetical protein	WP_053833624	0	60.6	99	1223
BF	c160830_g1_i1_1	1	3	2	0.2	0.73	0.44	34	49	37	0.175408	0.588188	0.369872	n.d.	n.d.	n.d.	Gilvimarinus	Bacteria	Proteobacteria	Cellvibrionales	O-acetylhomoserine aminocarboxypropyltransferase	WP_049722153	3e-80	84.03	99	254
BF	c160830_g2_i1_1	2	3	2	0.33	0.53	0.33	82	111	116	0.289423	0.427041	0.277404	n.d.	n.d.	n.d.	Gilvimarinus	Bacteria	Proteobacteria	Cellvibrionales	O-acetylhomoserine aminocarboxypropyltransferase	WP_041523015	1e-112	83.77	99	340
BF	c162117_g2_i1_1	3	1	1	0.49	0.14	0.14	70	17	27	0.429749	0.112803	0.117687	n.d.	n.d.	n.d.	Simplicispira	Bacteria	Proteobacteria	Burkholderiales	hypothetical protein	WP_051603142	1e-29	34.8	98	125
BF	c162940_g1_i1_3	1	1	1	0.15	0.15	0.15	63	44	16	0.131556	0.120861	0.126093	n.d.	n.d.	n.d.	Luteimonas	Bacteria	Proteobacteria	Xanthomonadales	hypothetical protein	WP_051322816	6e-101	81.91	100	302
BF	c164974_g1_i1_2	1	1	1	0.09	0.09	0.09	26	24	36	0.0789335	0.0725163	0.0756557	n.d.	n.d.	n.d.	Candidatus	n.d.	n.d.	n.d.	hypothetical protein ETSY1_03005	ETX02593	6e-129	58.15	100	399
BF	c166140_g1_i1_2	1	1	1	0.05	0.05	0.05	33	40	31	0.043852	0.0402868	0.0420309	n.d.	n.d.	n.d.	Pseudoxanthomonas	Bacteria	Proteobacteria	Xanthomonadales	TonB-dependent receptor	WP_051464378	0	80.42	100	885
BF	c168581_g1_i1_1	1	1	1	0.07	0.07	0.07	40	43	33	0.0613927	0.0564016	0.0588433	✔	n.d.	n.d.	Solirubrobacter	Bacteria	Actinobacteria	Solirubrobacterales	ABC transporter substrate-binding protein	WP_028063524	0	78.1	97	668
BF	c169327_g1_i1_10	1	1	1	0.31	0.31	0.31	48	80	64	0.271882	0.249778	0.260592	✔	n.d.	✔	Chondromyces	Bacteria	Proteobacteria	Myxococcales	ATP synthase subunit C	WP_050429104	1e-38	76.34	87	136
BF	c169572_g2_i1_2	1	1	1	0.24	0.24	0.24	40	15	43	0.210489	0.193377	0.201748	✔	n.d.	n.d.	Labrenzia	Bacteria	Proteobacteria	Rhodobacterales	xylose ABC transporter substrate-binding protein	WP_006939084	2e-53	70.73	98	182
BF	c169572_g3_i1_1	2	2	2	0.5	0.5	0.5	203	143	167	0.43852	0.402868	0.420309	n.d.	n.d.	n.d.	Maritalea	Bacteria	Proteobacteria	Rhizobiales	sugar ABC transporter substrate-binding protein	WP_027834145	6e-65	74.48	100	213
BF	c170499_g1_i1_2	4	3	3	0.34	0.24	0.24	150	156	112	0.298193	0.193377	0.201748	n.d.	n.d.	n.d.	Kaistia	Bacteria	Proteobacteria	Rhizobiales	hypothetical protein	WP_018183223	1e-62	34.67	94	218
BF	c171204_g1_i1_5	2	1	1	0.28	0.13	0.13	45	63	56	0.245571	0.104746	0.10928	n.d.	n.d.	n.d.	Mesorhizobium	Bacteria	Proteobacteria	Rhizobiales	hypothetical protein	WP_047144564	5e-96	71.04	99	293
BF	c172262_g1_i1_1	1	1	1	0.08	0.08	0.08	20	15	28	0.0701631	0.0644589	0.0672495	✔	n.d.	n.d.	Flavobacterium	Bacteria	Bacteroidetes	Flavobacteriales	cell envelope biogenesis protein OmpA	WP_026710133	0	75.95	97	530
BF	c172977_g3_i1_1	2	2	3	0.2	0.2	0.32	108	150	188	0.175408	0.161147	0.268998	✔	n.d.	n.d.	Flavobacterium	Bacteria	Bacteroidetes	Flavobacteriales	hypothetical protein AM493_01475	KOS04858	2e-147	67.53	100	429
BF	c173940_g2_i1_3	7	7	7	0.67	0.67	0.67	335	451	406	0.587616	0.539844	0.563215	✔	n.d.	n.d.	Teredinibacter	Bacteria	Proteobacteria	Cellvibrionales	hypothetical protein	WP_052704929	1e-91	43.92	99	291
BF	c175602_g1_i2_1	1	1	1	0.17	0.17	0.17	20	17	22	0.149097	0.136975	0.142905	✔	n.d.	✔	Leadbetterella	Bacteria	Bacteroidetes	Cytophagales	hypothetical protein	WP_013407068	6e-83	83.43	99	254
BF	c175893_g2_i1_2	2	4	3	0.39	0.93	0.63	71	146	71	0.342045	0.749335	0.52959	n.d.	n.d.	n.d.	n.d.	n.d.	n.d.	n.d.	n.d.	n.d.	n.d.	n.d.	n.d.	n.d.
BF	c17630_g1_i1_2	1	1	1	0.04	0.04	0.04	35	90	56	0.0350816	0.0322295	0.0336247	n.d.	n.d.	n.d.	Balneatrix	Bacteria	Proteobacteria	Oceanospirillales	hypothetical protein	WP_027312537	4e-47	39.1	79	192
BF	c177416_g2_i1_2	2	3	2	0.1	0.16	0.1	122	61	74	0.0877039	0.128918	0.0840619	✔	n.d.	n.d.	Simiduia	Bacteria	Proteobacteria	Cellvibrionales	carbamoyl-phosphate synthase large subunit glutamine-dependent	WP_015046549	3e-53	31.89	84	202
BF	c178114_g2_i1_1	2	2	2	0.67	0.67	0.67	54	44	73	0.587616	0.539844	0.563215	n.d.	n.d.	n.d.	Roseovarius	Bacteria	Proteobacteria	Rhodobacterales	peptide ABC transporter substrate-binding protein	WP_008279568	2e-53	89.11	100	186
BF	c178408_g1_i1_1	1	1	1	0.23	0.23	0.23	40	31	35	0.201719	0.185319	0.193342	n.d.	n.d.	n.d.	Algoriphagus	Bacteria	Bacteroidetes	Cytophagales	carbohydrate-binding protein	WP_026969454	6e-78	91.34	100	252
BF	c178668_g1_i1_1	2	3	3	0.04	0.07	0.07	124	228	146	0.0350816	0.0564016	0.0588433	n.d.	n.d.	n.d.	Flavobacterium	Bacteria	Bacteroidetes	Flavobacteriales	hypothetical protein, partial	WP_051220748	3e-171	38.59	91	572
BF	c178668_g2_i1_2	2	1	1	0.05	0.03	0.03	108	95	105	0.043852	0.0241721	0.0252186	✔	n.d.	n.d.	Flavobacterium	Bacteria	Bacteroidetes	Flavobacteriales	hypothetical protein, partial	WP_051220748	0	48.22	98	739
BF	c178707_g1_i1_2	6	5	6	0.22	0.18	0.22	176	192	269	0.192949	0.145033	0.184936	✔	n.d.	✔	Bacteroidales	Bacteria	Bacteroidetes	Bacteroidales	protein containing Por secretion system C-terminal sorting domain	GAP43101	1e-12	36.03	32	81.3
BF	c178848_g1_i1_1	2	2	2	0.06	0.06	0.06	67	38	53	0.0526223	0.0483442	0.0504371	n.d.	n.d.	n.d.	Teredinibacter	Bacteria	Proteobacteria	Cellvibrionales	pyruvate dehydrogenase	WP_019601878	0	79.8	99	1517
BF	c178848_g1_i1_3	1	1	2	0.05	0.05	0.1	31	37	44	0.043852	0.0402868	0.0840619	n.d.	n.d.	n.d.	Alteromonadaceae	Bacteria	Proteobacteria	Alteromonadales	dihydrolipoamide acetyltransferase	WP_045860621	0	62.72	100	740
BF	c179001_g1_i1_9	2	2	2	0.16	0.16	0.16	46	65	51	0.140326	0.128918	0.134499	n.d.	n.d.	n.d.	Rhodanobacter	Bacteria	Proteobacteria	Xanthomonadales	mandelate racemase/muconate lactonizing protein	EIL90423	1e-133	56.55	96	399
BF	c179134_g1_i1_2	1	2	1	0.09	0.18	0.09	40	44	17	0.0789335	0.145033	0.0756557	✔	n.d.	n.d.	Sorangium	Bacteria	Proteobacteria	Myxococcales	putative secreted protein	CAN90902	7e-83	60.16	70	268
BF	c179425_g1_i1_5	2	3	2	0.18	0.28	0.18	64	91	82	0.157867	0.225606	0.151311	n.d.	n.d.	n.d.	Saccharophagus	Bacteria	Proteobacteria	Cellvibrionales	CysB family transcriptional regulator	WP_011468147	0	90.43	100	619
BF	c179977_g1_i1_4	2	2	2	0.38	0.38	0.38	177	107	132	0.333275	0.30618	0.319435	✔	n.d.	n.d.	Kangiella	Bacteria	Proteobacteria	Oceanospirillales	hypothetical protein	WP_012800694	2e-37	44	94	137
BF	c180058_g3_i1_7	2	2	2	0.13	0.13	0.13	34	31	56	0.114015	0.104746	0.10928	n.d.	n.d.	n.d.	Teredinibacter	Bacteria	Proteobacteria	Cellvibrionales	glucose-1-phosphate adenylyltransferase	WP_018415452	0	77.29	97	676
BF	c180274_g1_i1_4	9	10	9	0.55	0.63	0.55	385	555	533	0.482372	0.507614	0.46234	✔	✔	n.d.	Alteromonadaceae	Bacteria	Proteobacteria	Alteromonadales	glycosyl hydrolase family 5_53 domain-containing protein	AIF91557	0	60.99	83	591
BF	c180563_g2_i1_2	9	7	11	0.46	0.34	0.59	311	284	402	0.403438	0.273951	0.495965	✔	n.d.	n.d.	Enhygromyxa	Bacteria	Proteobacteria	Myxococcales	hypothetical protein DB30_07403	KIG13987	2e-104	33.77	99	340
BF	c180995_g1_i1_1	6	7	7	0.18	0.21	0.21	113	213	164	0.157867	0.169205	0.17653	✔	n.d.	n.d.	Lysobacter	Bacteria	Proteobacteria	Xanthomonadales	hypothetical protein N792_04500	KGM52361	0	63.13	100	1290
BF	c181712_g2_i1_2	2	2	2	0.13	0.13	0.13	54	37	24	0.114015	0.104746	0.10928	n.d.	n.d.	n.d.	Haloferula	Bacteria	Verrucomicrobia	NA	hypothetical protein	WP_035606398	9e-179	63.78	100	564
BF	c181726_g1_i1_1	3	4	3	0.18	0.25	0.18	38	59	52	0.157867	0.201434	0.151311	n.d.	n.d.	n.d.	Leadbetterella	Bacteria	Bacteroidetes	Cytophagales	carbohydrate-binding protein	WP_013409706	0	84.49	99	888
BF	c181726_g4_i1_1	2	2	2	0.09	0.09	0.09	52	47	55	0.0789335	0.0725163	0.0756557	n.d.	n.d.	n.d.	Leadbetterella	Bacteria	Bacteroidetes	Cytophagales	SusC/RagA family TonB-linked outer membrane protein	WP_013409705	0	78.62	100	1013
BF	c181802_g1_i1_8	6	5	4	1.42	1.09	0.8	226	289	266	1.2454	0.878253	0.672495	n.d.	n.d.	n.d.	Cystobacter	Bacteria	Proteobacteria	Myxococcales	ferritin	WP_043396963	4e-39	46.1	82	141
BF	c182177_g3_i1_2	1	1	1	0.19	0.19	0.19	41	34	18	0.166637	0.15309	0.159718	n.d.	n.d.	n.d.	Luteimonas	Bacteria	Proteobacteria	Xanthomonadales	bacterioferritin	WP_027072163	4e-88	90.91	100	266
BF	c183060_g1_i1_1	1	1	1	0.21	0.21	0.21	30	36	28	0.184178	0.169205	0.17653	✔	n.d.	n.d.	Chthoniobacter	Bacteria	Verrucomicrobia	NA	sulfurtransferase	WP_006981178	3e-45	65.57	85	155
BF	c183125_g4_i1_12	2	2	2	0.27	0.27	0.27	92	98	45	0.236801	0.217549	0.226967	✔	n.d.	n.d.	Teredinibacter	Bacteria	Proteobacteria	Cellvibrionales	MULTISPECIES: membrane protein	WP_018278022	2e-101	70.59	91	306
BF	c183240_g1_i1_2	1	1	1	0.13	0.13	0.13	21	32	41	0.114015	0.104746	0.10928	n.d.	n.d.	n.d.	Enhygromyxa	Bacteria	Proteobacteria	Myxococcales	DUF124 domain-containing protein	KIG12543	1e-97	66.67	99	296
BF	c183373_g1_i1_1	2	1	1	0.13	0.06	0.06	48	19	29	0.114015	0.0483442	0.0504371	✔	n.d.	n.d.	Sandaracinus	Bacteria	Proteobacteria	Myxococcales	hypothetical protein	WP_053236774	4e-47	34.57	78	179
BF	c183381_g1_i1_1	2	1	1	0.08	0.04	0.04	27	43	27	0.0701631	0.0322295	0.0336247	✔	n.d.	n.d.	Niabella	Bacteria	Bacteroidetes	Sphingobacteriales	hypothetical protein	WP_051107169	9e-175	50	83	531
BF	c183818_g2_i1_4	4	5	6	0.37	0.48	0.6	159	247	285	0.324504	0.386754	0.504371	✔	n.d.	n.d.	Luteimonas	Bacteria	Proteobacteria	Xanthomonadales	membrane protein	WP_027072737	0	87.99	95	563
BF	c183822_g1_i1_2	1	1	2	0.15	0.15	0.33	82	87	81	0.131556	0.120861	0.277404	✔	n.d.	✔	Lysobacter	Bacteria	Proteobacteria	Xanthomonadales	hypothetical protein	WP_036133645	2e-11	36.18	72	68.9
BF	c184498_g2_i1_1	1	1	1	0.16	0.16	0.16	14	24	25	0.140326	0.128918	0.134499	n.d.	n.d.	n.d.	Sphingomonas	Bacteria	Proteobacteria	Sphingomonadales	hypothetical protein	WP_051683210	1e-53	56.59	99	194
BF	c184643_g1_i1_7	5	5	3	0.15	0.15	0.08	170	281	152	0.131556	0.120861	0.0672495	✔	n.d.	n.d.	Marinimicrobium	Bacteria	Proteobacteria	Cellvibrionales	TonB-dependent receptor	WP_024461649	0	66.83	99	1356
BF	c185228_g1_i1_1	1	1	1	0.18	0.18	0.18	50	40	42	0.157867	0.145033	0.151311	n.d.	n.d.	n.d.	Zobellia	Bacteria	Bacteroidetes	Flavobacteriales	elongation factor Tu	WP_038234868	1e-102	93.29	100	312
BF	c185332_g1_i1_1	2	1	1	0.47	0.21	0.21	27	25	19	0.412208	0.169205	0.17653	✔	n.d.	n.d.	Verrucomicrobium	Bacteria	Verrucomicrobia	Verrucomicrobiales	MULTISPECIES: hypothetical protein	WP_038169231	3e-28	44.6	99	112
BF	c185570_g1_i2_1	2	2	2	0.61	0.61	0.61	38	57	70	0.534994	0.491499	0.512777	✔	n.d.	✔	Devosia	Bacteria	Proteobacteria	Rhizobiales	hypothetical protein	WP_046104051	9e-64	88.6	100	208
BF	c186013_g1_i1_1	2	2	2	0.09	0.09	0.09	115	104	127	0.0789335	0.0725163	0.0756557	✔	✔	n.d.	Marinimicrobium	Bacteria	Proteobacteria	Cellvibrionales	hypothetical protein	WP_027328555	0	76.86	84	855
BF	c186640_g1_i1_2	1	1	1	0.09	0.09	0.09	36	23	28	0.0789335	0.0725163	0.0756557	n.d.	n.d.	n.d.	Uliginosibacterium	Bacteria	Proteobacteria	Rhodocyclales	glyceraldehyde-3-phosphate dehydrogenase	WP_018610755	0	81.07	99	529
BF	c187158_g1_i1_1	1	4	5	0.04	0.17	0.22	53	170	258	0.0350816	0.136975	0.184936	✔	n.d.	✔	Empedobacter	Bacteria	Bacteroidetes	Flavobacteriales	SusC/RagA family TonB-linked outer membrane protein	WP_019973618	0	45.59	97	578
BF	c188370_g1_i1_1	4	4	6	0.6	0.6	1.02	119	284	374	0.526223	0.483442	0.857431	n.d.	n.d.	✔	Chondromyces	Bacteria	Proteobacteria	Myxococcales	flagellar motor protein MotA	WP_044250695	4e-115	76.96	94	340
BF	c188640_g3_i1_1	2	2	2	0.33	0.33	0.33	85	63	78	0.289423	0.265893	0.277404	✔	n.d.	n.d.	Altererythrobacter	Bacteria	Proteobacteria	Sphingomonadales	flagellar motor protein MotB	WP_046904011	7e-60	51.53	99	203
BF	c188967_g1_i1_4	1	2	2	0.18	0.4	0.4	15	70	123	0.157867	0.322295	0.336247	n.d.	n.d.	✔	Marinobacter	Bacteria	Proteobacteria	Alteromonadales	fimbrial protein	WP_008938911	2e-37	51.15	99	137
BF	c189077_g1_i1_3	1	1	1	0.25	0.25	0.25	32	49	38	0.21926	0.201434	0.210155	n.d.	n.d.	n.d.	Methylovorus	Bacteria	Proteobacteria	NA	membrane protein	WP_013443357	3e-15	42.22	77	76.6
BF	c189318_g1_i1_1	2	3	4	0.19	0.3	0.42	200	196	325	0.166637	0.241721	0.35306	n.d.	n.d.	n.d.	Luteimonas	Bacteria	Proteobacteria	Xanthomonadales	TonB-dependent receptor	WP_052338472	5e-77	46.62	99	264
BF	c189457_g1_i1_2	1	1	2	0.23	0.23	0.51	28	26	40	0.201719	0.185319	0.428716	✔	n.d.	n.d.	Pseudoxanthomonas	Bacteria	Proteobacteria	Xanthomonadales	DNA-binding protein	WP_013534786	4e-57	93.14	74	186
BF	c189469_g1_i1_1	2	2	1	0.38	0.38	0.17	28	26	19	0.333275	0.30618	0.142905	n.d.	n.d.	n.d.	Caenimonas	Bacteria	Proteobacteria	Burkholderiales	ABC transporter substrate-binding protein	WP_048438981	1e-90	78.92	100	283
BF	c189623_g2_i1_2	1	1	1	0.07	0.07	0.07	25	34	21	0.0613927	0.0564016	0.0588433	✔	n.d.	✔	Devosia	Bacteria	Proteobacteria	Rhizobiales	ABC transporter substrate-binding protein	WP_035086140	0	80.9	100	702
BF	c189992_g1_i1_3	7	6	6	0.81	0.67	0.67	139	169	114	0.710402	0.539844	0.563215	n.d.	n.d.	n.d.	Alteromonadaceae	Bacteria	Proteobacteria	Alteromonadales	transaldolase	AIH07685	0	82.79	96	529
BF	c190550_g1_i1_6	2	3	3	0.13	0.2	0.2	47	59	39	0.114015	0.161147	0.168124	n.d.	n.d.	✔	Thiomicrospira	Bacteria	Proteobacteria	Thiotrichales	hypothetical protein	WP_024850986	2e-68	47.37	56	232
BF	c190660_g4_i1_3	1	1	1	0.14	0.14	0.14	88	72	142	0.122785	0.112803	0.117687	n.d.	n.d.	n.d.	Luteimonas	Bacteria	Proteobacteria	Xanthomonadales	phosphatidylethanolamine-binding protein	WP_027071985	2e-116	82.84	96	342
BF	c192084_g3_i1_10	4	9	9	0.16	0.41	0.41	289	417	341	0.140326	0.330352	0.344654	✔	n.d.	n.d.	Saccharophagus	Bacteria	Proteobacteria	Cellvibrionales	fimbrial protein	WP_011469164	0	59.62	99	844
BF	c192084_g3_i1_7	1	2	1	0.15	0.31	0.15	18	28	16	0.131556	0.249778	0.126093	n.d.	n.d.	✔	Teredinibacter	Bacteria	Proteobacteria	Cellvibrionales	pilus assembly protein PilN	WP_045817403	8e-81	61.38	100	250
BF	c192191_g1_i1_2	1	1	2	0.04	0.04	0.07	18	20	37	0.0350816	0.0322295	0.0588433	n.d.	n.d.	n.d.	Rheinheimera	Bacteria	Proteobacteria	Chromatiales	isocitrate dehydrogenase	WP_027671747	0	75.82	96	1175
BF	c192191_g1_i1_3	2	1	1	0.32	0.15	0.15	59	39	31	0.280653	0.120861	0.126093	✔	n.d.	n.d.	Arsukibacterium	Bacteria	Proteobacteria	Chromatiales	hypothetical protein	WP_046554978	2e-61	50	99	201
BF	c192733_g1_i1_1	2	4	2	0.15	0.33	0.15	66	154	77	0.131556	0.265893	0.126093	✔	n.d.	n.d.	Chondromyces	Bacteria	Proteobacteria	Myxococcales	hypothetical protein	WP_050435629	9e-86	46.58	74	279
BF	c193118_g3_i1_1	2	2	3	0.05	0.05	0.08	38	46	65	0.043852	0.0402868	0.0672495	✔	n.d.	✔	Sphingobacterium	Bacteria	Bacteroidetes	Sphingobacteriales	SusC/RagA family TonB-linked outer membrane protein	WP_013665913	0	56.53	99	1136
BF	c193118_g3_i1_2	1	1	1	0.05	0.05	0.05	15	18	37	0.043852	0.0402868	0.0420309	✔	n.d.	n.d.	Sphingobacterium	Bacteria	Bacteroidetes	Sphingobacteriales	hypothetical protein	WP_013665914	7e-155	48.37	99	464
BF	c193265_g2_i1_3	6	6	2	0.55	0.55	0.16	254	221	91	0.482372	0.443155	0.134499	✔	n.d.	✔	Rhizobium	Bacteria	Proteobacteria	Rhizobiales	50S ribosomal protein L18	WP_022716174	0	89.04	96	694
BF	c193536_g1_i1_2	3	3	1	0.15	0.15	0.05	83	94	31	0.131556	0.120861	0.0420309	✔	n.d.	n.d.	Cellvibrio	Bacteria	Proteobacteria	Cellvibrionales	catalase	WP_039912865	0	79.53	97	936
BF	c193862_g2_i1_2	4	5	3	0.46	0.61	0.33	151	207	130	0.403438	0.491499	0.277404	n.d.	n.d.	n.d.	Roseobacter	Bacteria	Proteobacteria	Rhodobacterales	ABC branched amino acid transporter family, periplasmic substrate-binding protein	EAQ44773	8e-142	69.9	99	418
BF	c194167_g1_i1_1	1	1	1	0.1	0.1	0.1	15	16	29	0.0877039	0.0805737	0.0840619	n.d.	n.d.	n.d.	Mesorhizobium	Bacteria	Proteobacteria	Rhizobiales	MULTISPECIES: ABC transporter substrate-binding protein	WP_023800182	2e-169	85.51	100	490
BF	c194186_g1_i1_1	1	1	1	0.24	0.24	0.24	28	39	45	0.210489	0.193377	0.201748	✔	n.d.	n.d.	Acinetobacter	Bacteria	Proteobacteria	Pseudomonadales	hypothetical protein	WP_005328298	4e-35	53.68	100	129
BF	c194232_g3_i1_2	3	4	3	0.4	0.57	0.4	68	199	62	0.350816	0.45927	0.336247	n.d.	n.d.	n.d.	Mesorhizobium	Bacteria	Proteobacteria	Rhizobiales	peptide ABC transporter substrate-binding protein	WP_047564084	6e-135	77.11	100	403
BF	c194306_g1_i1_3	3	4	4	0.11	0.15	0.15	108	110	90	0.0964743	0.120861	0.126093	✔	n.d.	✔	Hymenobacter	Bacteria	Bacteroidetes	Cytophagales	hypothetical protein	WP_022826361	2e-15	34.45	24	91.7
BF	c194532_g1_i1_4	5	6	8	0.13	0.16	0.22	66	206	179	0.114015	0.128918	0.184936	n.d.	n.d.	n.d.	Altererythrobacter	Bacteria	Proteobacteria	Sphingomonadales	hypothetical protein	WP_046903340	0	35.25	99	590
BF	c194771_g2_i1_1	10	5	7	0.29	0.14	0.2	316	135	192	0.254341	0.112803	0.168124	✔	n.d.	n.d.	Leadbetterella	Bacteria	Bacteroidetes	Cytophagales	SusC/RagA family TonB-linked outer membrane protein	WP_013408627	0	60.41	100	1386
BF	c194771_g2_i1_3	1	1	1	0.1	0.1	0.1	69	76	45	0.0877039	0.0805737	0.0840619	✔	n.d.	n.d.	Niastella	Bacteria	Bacteroidetes	Sphingobacteriales	hypothetical protein	WP_014223300	1e-35	48.21	55	137
BF	c195149_g2_i1_1	1	1	1	0.14	0.14	0.14	51	23	39	0.122785	0.112803	0.117687	✔	n.d.	n.d.	Thauera	Bacteria	Proteobacteria	Rhodocyclales	MULTISPECIES: membrane protein	WP_004326120	4e-30	39.48	97	122
BF	c195214_g1_i1_1	1	1	1	0.2	0.2	0.2	29	58	47	0.175408	0.161147	0.168124	n.d.	n.d.	n.d.	Pyrinomonas	Bacteria	Acidobacteria	NA	DNA-binding protein	WP_041975970	1e-31	58.16	71	119
BF	c195230_g5_i1_14	2	2	2	0.36	0.36	0.36	165	129	189	0.315734	0.290065	0.302623	✔	n.d.	n.d.	Mizugakiibacter	Bacteria	Proteobacteria	Xanthomonadales	putative spore coat protein, late developmental	GAP66686	1e-43	53.64	82	154
BF	c195308_g1_i1_1	1	1	1	0.11	0.11	0.11	43	30	21	0.0964743	0.0886311	0.0924681	✔	n.d.	✔	Algoriphagus	Bacteria	Bacteroidetes	Cytophagales	flagellar motor protein MotA	WP_026950978	9e-169	89.55	100	480
BF	c195401_g1_i1_3	4	5	4	0.29	0.37	0.29	246	151	143	0.254341	0.298123	0.243779	✔	n.d.	✔	Luteimonas	Bacteria	Proteobacteria	Xanthomonadales	hypothetical protein	WP_047136796	0	71.88	100	644
BF	c195423_g1_i1_2	3	2	3	0.44	0.27	0.44	55	56	96	0.385897	0.217549	0.369872	n.d.	n.d.	n.d.	Reinekea	Bacteria	Proteobacteria	Oceanospirillales	hypothetical protein	WP_008046796	7e-06	42.47	62	55.5
BF	c195535_g1_i1_6	1	1	1	0.06	0.06	0.06	31	37	47	0.0526223	0.0483442	0.0504371	✔	n.d.	n.d.	Luteimonas	Bacteria	Proteobacteria	Xanthomonadales	hypothetical protein	WP_027072632	2e-139	51.59	95	422
BF	c195750_g1_i1_11	3	2	1	0.15	0.1	0.05	57	35	19	0.131556	0.0805737	0.0420309	n.d.	n.d.	n.d.	Saccharophagus	Bacteria	Proteobacteria	Cellvibrionales	acyl-CoA dehydrogenase	WP_011469605	0	66.16	100	827
BF	c195821_g1_i1_1	1	2	2	0.18	0.39	0.39	48	102	81	0.157867	0.314237	0.327841	n.d.	n.d.	n.d.	Pseudorhodobacter	Bacteria	Proteobacteria	Rhodobacterales	diguanylate cyclase	WP_050519100	3e-78	76.73	98	253
BF	c195821_g2_i1_1	2	1	1	0.3	0.14	0.14	76	37	27	0.263112	0.112803	0.117687	n.d.	n.d.	n.d.	Pseudorhodobacter	Bacteria	Proteobacteria	Rhodobacterales	diguanylate cyclase	WP_050519100	2e-97	68.12	100	305
BF	c196147_g1_i1_15	13	12	14	0.47	0.39	0.51	542	710	828	0.412208	0.314237	0.428716	✔	n.d.	n.d.	Psychromonas	Bacteria	Proteobacteria	Alteromonadales	hypothetical protein	WP_028863799	2e-13	35	13	85.9
BF	c196758_g1_i1_10	2	3	2	0.22	0.35	0.22	25	20	79	0.192949	0.282008	0.184936	✔	n.d.	n.d.	Lysobacter	Bacteria	Proteobacteria	Xanthomonadales	hydrolase	WP_031370516	2e-144	89.87	82	419
BF	c196869_g2_i1_1	2	1	1	0.28	0.13	0.13	65	49	28	0.245571	0.104746	0.10928	n.d.	n.d.	n.d.	Labilithrix	Bacteria	Proteobacteria	Myxococcales	S-adenosylmethionine synthetase	AKU99467	6e-91	72.73	88	286
BF	c197086_g3_i1_1	1	1	1	0.14	0.14	0.14	15	32	16	0.122785	0.112803	0.117687	✔	n.d.	n.d.	Devosia	Bacteria	Proteobacteria	Rhizobiales	MULTISPECIES: alpha-glucoside ABC transporter substrate-binding protein	WP_035035300	1e-74	60.19	99	244
BF	c197351_g2_i1_6	1	2	1	0.07	0.14	0.07	22	78	27	0.0613927	0.112803	0.0588433	n.d.	n.d.	✔	Cellvibrio	Bacteria	Proteobacteria	Cellvibrionales	Na(+)-translocating NADH-quinone reductase subunit F	WP_049629839	0	88.94	100	758
BF	c197397_g2_i1_1	1	2	4	0.03	0.06	0.12	30	37	62	0.0263112	0.0483442	0.100874	✔	n.d.	n.d.	Maribacter	Bacteria	Bacteroidetes	Flavobacteriales	SusC/RagA family TonB-linked outer membrane protein	WP_036146825	0	65.51	99	1343
BF	c197453_g1_i1_1	1	1	1	0.25	0.25	0.25	36	18	22	0.21926	0.201434	0.210155	n.d.	n.d.	n.d.	Ruegeria	Bacteria	Proteobacteria	Rhodobacterales	hypothetical protein	WP_011540148	5e-58	77.68	99	186
BF	c197489_g3_i1_1	1	2	1	0.18	0.39	0.18	18	42	40	0.157867	0.314237	0.151311	✔	n.d.	n.d.	n.d.	n.d.	n.d.	n.d.	n.d.	n.d.	n.d.	n.d.	n.d.	n.d.
BF	c197829_g2_i1_1	3	5	2	0.36	0.68	0.23	125	133	64	0.315734	0.547901	0.193342	✔	n.d.	n.d.	n.d.	n.d.	n.d.	n.d.	n.d.	n.d.	n.d.	n.d.	n.d.	n.d.
BF	c197853_g1_i1_2	2	3	3	0.3	0.49	0.49	62	84	86	0.263112	0.394811	0.411903	✔	n.d.	✔	uncultured	n.d.	n.d.	n.d.	hypothetical protein	CAI78714	6e-102	73.04	99	306
BF	c197874_g1_i1_1	2	3	1	0.14	0.21	0.07	64	85	27	0.122785	0.169205	0.0588433	✔	n.d.	n.d.	Luteimonas	Bacteria	Proteobacteria	Xanthomonadales	N-acyl-L-amino acid amidohydrolase	WP_027070784	0	87.41	95	710
BF	c198078_g2_i1_1	2	2	2	0.12	0.12	0.12	83	78	91	0.105245	0.0966884	0.100874	n.d.	n.d.	n.d.	Lysinimicrobium	Bacteria	Actinobacteria	Micrococcales	hypothetical protein	WP_052405597	1e-26	47.83	38	123
BF	c198205_g1_i1_1	1	1	1	0.21	0.21	0.21	43	25	32	0.184178	0.169205	0.17653	n.d.	n.d.	n.d.	Vitis	Eukaryota	Streptophyta	Vitales	PREDICTED: 40S ribosomal protein S3-3	XP_002275541	2e-37	55.38	98	138
BF	c198619_g2_i1_24	1	1	1	0.05	0.05	0.05	29	30	14	0.043852	0.0402868	0.0420309	n.d.	n.d.	n.d.	Lysobacter	Bacteria	Proteobacteria	Xanthomonadales	hypothetical protein	WP_031372322	7e-129	44.72	100	398
BF	c198652_g1_i1_1	5	8	3	0.14	0.23	0.08	93	112	90	0.122785	0.185319	0.0672495	✔	n.d.	✔	Empedobacter	Bacteria	Bacteroidetes	Flavobacteriales	SusC/RagA family TonB-linked outer membrane protein	WP_038331893	0	59.14	100	1270
BF	c198665_g3_i1_2	1	2	1	0.08	0.17	0.08	26	93	15	0.0701631	0.136975	0.0672495	✔	n.d.	✔	Pelagibacterium	Bacteria	Proteobacteria	Rhizobiales	C4-dicarboxylate ABC transporter	WP_014129404	6e-179	72.64	93	512
BF	c198893_g3_i1_1	2	2	2	0.66	0.66	0.66	81	61	63	0.578846	0.531786	0.554808	✔	n.d.	✔	Rhizobium	Bacteria	Proteobacteria	Rhizobiales	ABC transporter substrate-binding protein	WP_022713861	3e-55	88.35	100	188
BF	c198966_g9_i1_1	1	2	1	0.08	0.16	0.08	72	71	40	0.0701631	0.128918	0.0672495	n.d.	n.d.	n.d.	Ideonella	Bacteria	Proteobacteria	Burkholderiales	carbon-monoxide dehydrogenase form II, large subunit	GAP36938	0	83.29	100	620
BF	c199032_g1_i2_1	1	1	1	0.08	0.08	0.08	58	80	62	0.0701631	0.0644589	0.0672495	n.d.	n.d.	✔	Hoeflea	Bacteria	Proteobacteria	Rhizobiales	C4-dicarboxylate ABC transporter	WP_047029061	0	79.71	100	576
BF	c199099_g3_i1_13	5	2	2	0.37	0.13	0.13	129	38	87	0.324504	0.104746	0.10928	n.d.	n.d.	✔	Saccharophagus	Bacteria	Proteobacteria	Cellvibrionales	hypothetical protein	WP_011469737	8e-84	37.32	95	274
BF	c199172_g1_i1_3	1	1	1	0.09	0.09	0.09	14	54	40	0.0789335	0.0725163	0.0756557	n.d.	n.d.	n.d.	Alcanivorax	Bacteria	Proteobacteria	Oceanospirillales	lipase	WP_008738994	6e-123	56.52	99	366
BF	c199459_g1_i3_1	2	4	4	0.16	0.35	0.35	75	101	102	0.140326	0.282008	0.294217	✔	n.d.	✔	Methylibium	Bacteria	Proteobacteria	NA	MULTISPECIES: ABC transporter substrate-binding protein	WP_011829535	0	75.28	95	574
BF	c199483_g1_i1_10	21	21	21	0.81	0.81	0.81	1711	2139	1859	0.710402	0.652647	0.680901	✔	n.d.	✔	Luteimonas	Bacteria	Proteobacteria	Xanthomonadales	TonB-dependent receptor	WP_027072800	0	53.39	99	984
BF	c199663_g7_i1_10	1	1	1	0.09	0.09	0.09	17	28	39	0.0789335	0.0725163	0.0756557	n.d.	n.d.	n.d.	n.d.	n.d.	n.d.	n.d.	n.d.	n.d.	n.d.	n.d.	n.d.	n.d.
BF	c199663_g7_i1_11	4	2	3	0.23	0.11	0.17	95	127	123	0.201719	0.0886311	0.142905	n.d.	n.d.	n.d.	Haliangium	Bacteria	Proteobacteria	NA	protein ImpC	WP_012828150	3e-162	50.76	90	483
BF	c199785_g1_i1_1	5	4	4	0.14	0.11	0.11	151	134	177	0.122785	0.0886311	0.0924681	✔	n.d.	n.d.	Altererythrobacter	Bacteria	Proteobacteria	Sphingomonadales	Vitamin B12 transporter BtuB precursor	AKH41524	0	63.22	99	1311
BF	c199928_g1_i1_3	4	5	3	0.24	0.3	0.17	123	167	143	0.210489	0.241721	0.142905	n.d.	n.d.	n.d.	Thermomonas	Bacteria	Proteobacteria	Xanthomonadales	catalase	WP_028838828	0	90.08	99	937
BF	c200004_g1_i1_1	3	2	1	0.12	0.08	0.04	48	41	56	0.105245	0.0644589	0.0336247	✔	n.d.	✔	n.d.	n.d.	n.d.	n.d.	n.d.	n.d.	n.d.	n.d.	n.d.	n.d.
BF	c200064_g1_i2_1	1	1	1	0.22	0.22	0.22	30	49	51	0.192949	0.177262	0.184936	n.d.	n.d.	n.d.	Ichthyophthirius	Eukaryota	NA	Hymenostomatida	ubiquitin, putative	XP_004025032	3e-78	88.37	100	239
BF	c200069_g1_i1_1	1	1	1	0.03	0.03	0.03	50	47	16	0.0263112	0.0241721	0.0252186	✔	n.d.	✔	Empedobacter	Bacteria	Bacteroidetes	Flavobacteriales	TonB-dependent receptor	WP_052217781	0	52.42	100	1064
BF	c200110_g1_i1_1	10	9	8	0.3	0.27	0.24	260	148	232	0.263112	0.217549	0.201748	✔	n.d.	✔	Leadbetterella	Bacteria	Bacteroidetes	Cytophagales	SusC/RagA family TonB-linked outer membrane protein	WP_013408809	0	65.24	98	1365
BF	c200110_g1_i1_3	3	3	4	0.16	0.16	0.22	118	279	138	0.140326	0.128918	0.184936	n.d.	n.d.	n.d.	Leadbetterella	Bacteria	Bacteroidetes	Cytophagales	hypothetical protein	WP_013408810	0	60.08	93	624
BF	c200197_g3_i1_2	1	1	1	0.08	0.08	0.08	92	45	47	0.0701631	0.0644589	0.0672495	✔	n.d.	✔	Sinorhizobium	Bacteria	Proteobacteria	Rhizobiales	nitrate ABC transporter substrate-binding protein	WP_037414602	0	84.8	91	574
BF	c200234_g1_i1_3	2	2	2	0.09	0.09	0.09	79	59	67	0.0789335	0.0725163	0.0756557	✔	n.d.	n.d.	Niabella	Bacteria	Bacteroidetes	Sphingobacteriales	nitrous oxide reductase	WP_025298814	0	85.45	99	1187
BF	c200289_g2_i1_1	1	1	2	0.31	0.31	0.72	34	25	33	0.271882	0.249778	0.605245	✔	n.d.	n.d.	Aliagarivorans	Bacteria	Proteobacteria	Alteromonadales	MULTISPECIES: membrane protein	WP_026958469	4e-06	38.71	90	51.2
BF	c200305_g1_i1_2	5	6	3	0.3	0.37	0.17	124	200	105	0.263112	0.298123	0.142905	✔	n.d.	n.d.	Rudanella	Bacteria	Bacteroidetes	Cytophagales	hypothetical protein	WP_019989099	0	55.43	99	572
BF	c200331_g2_i2_2	3	3	4	1.23	1.23	1.92	218	177	282	1.07876	0.991056	1.61399	✔	n.d.	n.d.	Aliagarivorans	Bacteria	Proteobacteria	Alteromonadales	MULTISPECIES: membrane protein	WP_026958469	5e-07	38.54	91	53.5
BF	c200441_g1_i1_11	2	1	1	0.13	0.06	0.06	25	23	17	0.114015	0.0483442	0.0504371	n.d.	n.d.	n.d.	Saccharophagus	Bacteria	Proteobacteria	Cellvibrionales	citrate synthase	ABD81371	0	89.28	100	820
BF	c200441_g1_i1_14	3	1	1	0.15	0.05	0.05	103	34	22	0.131556	0.0402868	0.0420309	n.d.	n.d.	n.d.	Teredinibacter	Bacteria	Proteobacteria	Cellvibrionales	MULTISPECIES: succinate dehydrogenase flavoprotein subunit	WP_018274788	0	86.61	100	1066
BF	c200441_g1_i1_18	2	1	1	0.12	0.06	0.06	39	15	23	0.105245	0.0483442	0.0504371	n.d.	n.d.	n.d.	Teredinibacter	Bacteria	Proteobacteria	Cellvibrionales	dihydrolipoamide dehydrogenase	WP_045819168	0	83.23	100	827
BF	c200441_g1_i1_20	2	2	2	0.22	0.22	0.22	59	87	60	0.192949	0.177262	0.184936	n.d.	n.d.	n.d.	Teredinibacter	Bacteria	Proteobacteria	Cellvibrionales	succinyl-CoA synthetase subunit alpha	WP_019605079	0	93.79	100	556
BF	c200453_g8_i1_16	1	1	1	0.03	0.03	0.03	40	60	42	0.0263112	0.0241721	0.0252186	✔	n.d.	n.d.	Luteimonas	Bacteria	Proteobacteria	Xanthomonadales	TonB-dependent receptor	WP_043740417	0	83.31	94	1391
BF	c200453_g8_i2_3	1	1	1	0.03	0.03	0.03	52	32	66	0.0263112	0.0241721	0.0252186	✔	n.d.	n.d.	Pseudoxanthomonas	Bacteria	Proteobacteria	Xanthomonadales	TonB-dependent receptor	WP_052633088	0	72.68	100	1308
BF	c200503_g1_i1_1	1	1	1	0.11	0.11	0.11	92	94	84	0.0964743	0.0886311	0.0924681	n.d.	n.d.	n.d.	uncultured	n.d.	n.d.	n.d.	twin-arginine translocation pathway signal	EKD61399	6e-147	77.25	100	428
BF	c200685_g1_i1_2	4	3	4	0.2	0.15	0.2	166	170	165	0.175408	0.120861	0.168124	✔	n.d.	n.d.	n.d.	n.d.	n.d.	n.d.	n.d.	n.d.	n.d.	n.d.	n.d.	n.d.
BF	c200789_g1_i1_1	3	3	3	0.08	0.08	0.08	144	107	146	0.0701631	0.0644589	0.0672495	✔	n.d.	n.d.	Leadbetterella	Bacteria	Bacteroidetes	Cytophagales	SusC/RagA family TonB-linked outer membrane protein	WP_013408008	0	75.73	100	1660
BF	c200789_g1_i1_2	1	1	2	0.2	0.2	0.43	54	42	43	0.175408	0.161147	0.361466	✔	n.d.	n.d.	Leadbetterella	Bacteria	Bacteroidetes	Cytophagales	ragb/susd domain-containing protein	WP_013408009	2e-67	68.06	100	223
BF	c200789_g2_i1_1	1	2	3	0.12	0.25	0.39	37	38	69	0.105245	0.201434	0.327841	n.d.	n.d.	n.d.	Leadbetterella	Bacteria	Bacteroidetes	Cytophagales	ragb/susd domain-containing protein	WP_013408009	5e-125	74.26	100	375
BF	c200861_g1_i2_2	5	7	7	0.4	0.6	0.6	116	256	216	0.350816	0.483442	0.504371	✔	n.d.	n.d.	Devosia	Bacteria	Proteobacteria	Rhizobiales	hypothetical protein	WP_046103795	0	89.95	100	746
BF	c200965_g2_i1_1	1	1	1	0.15	0.15	0.15	21	25	42	0.131556	0.120861	0.126093	n.d.	n.d.	✔	Pseudoxanthomonas	Bacteria	Proteobacteria	Xanthomonadales	biopolymer transporter ExbB	WP_024868400	2e-116	92.72	100	343
BF	c201194_g2_i1_2	1	2	3	0.04	0.08	0.13	71	48	61	0.0350816	0.0644589	0.10928	n.d.	n.d.	✔	Lysobacter	Bacteria	Proteobacteria	Xanthomonadales	carbon starvation protein A	WP_036139186	0	84.78	99	1175
BF	c201647_g1_i1_15	1	1	1	0.06	0.06	0.06	14	14	24	0.0526223	0.0483442	0.0504371	n.d.	n.d.	✔	Pseudoxanthomonas	Bacteria	Proteobacteria	Xanthomonadales	dihydroorotate dehydrogenase	WP_024868714	0	89.02	100	850
BF	c201661_g4_i1_6	2	4	2	0.34	0.8	0.34	244	276	164	0.298193	0.644589	0.28581	✔	n.d.	n.d.	Paracoccus	Bacteria	Proteobacteria	Rhodobacterales	ABC sugar (glycerol) transporter, periplasmic binding protein	AGT11520	4e-105	85.71	100	325
BF	c201912_g1_i1_1	1	1	4	0.29	0.29	1.75	71	38	160	0.254341	0.233664	1.47108	n.d.	n.d.	n.d.	Monoraphidium	Eukaryota	Chlorophyta	Sphaeropleales	Histone H4	XP_013890557	2e-62	98.06	100	197
BF	c202050_g2_i1_15	2	2	3	0.11	0.11	0.17	69	27	64	0.0964743	0.0886311	0.142905	✔	n.d.	n.d.	Shewanella	Bacteria	Proteobacteria	Alteromonadales	hypothetical protein	WP_006085329	0	66.02	98	714
BF	c202109_g1_i1_5	1	2	2	0.09	0.2	0.2	114	214	258	0.0789335	0.161147	0.168124	✔	n.d.	✔	Sorangium	Bacteria	Proteobacteria	Myxococcales	hypothetical protein	WP_044985923	2e-96	51.88	94	298
BF	c202444_g4_i1_4	1	2	1	0.21	0.47	0.21	28	39	43	0.184178	0.378696	0.17653	n.d.	n.d.	n.d.	Luteimonas	Bacteria	Proteobacteria	Xanthomonadales	hypothetical protein	WP_027072795	9e-74	80.28	100	228
BF	c203148_g1_i1_1	3	3	2	0.83	0.83	0.49	180	134	131	0.727942	0.668762	0.411903	n.d.	n.d.	n.d.	Chlamydomonas	Eukaryota	Chlorophyta	Chlamydomonadales	histone H2A variant	XP_001693700	2e-59	74.44	94	192
BF	c203159_g1_i2_2	2	2	1	0.14	0.14	0.07	39	25	18	0.122785	0.112803	0.0588433	✔	n.d.	✔	Ideonella	Bacteria	Proteobacteria	Burkholderiales	branched-chain amino acid ABC transporter, amino acid-binding protein	GAP37275	0	78.5	97	691
BF	c203200_g3_i1_2	3	2	2	0.18	0.12	0.12	50	78	40	0.157867	0.0966884	0.100874	✔	n.d.	n.d.	Devosia	Bacteria	Proteobacteria	Rhizobiales	peptide ABC transporter substrate-binding protein	WP_046107034	0	86.25	100	907
BF	c203216_g1_i1_8	2	2	3	0.29	0.29	0.47	59	38	81	0.254341	0.233664	0.395091	n.d.	n.d.	n.d.	Saccharophagus	Bacteria	Proteobacteria	Cellvibrionales	peroxidase	WP_011468907	9e-128	87.5	94	371
BF	c203374_g3_i1_2	2	1	1	0.22	0.1	0.1	75	63	41	0.192949	0.0805737	0.0840619	✔	n.d.	n.d.	Pseudorhodobacter	Bacteria	Proteobacteria	Rhodobacterales	hypothetical protein	WP_050521584	7e-101	56.6	96	308
BF	c203606_g2_i1_4	2	1	2	0.36	0.16	0.36	40	36	50	0.315734	0.128918	0.302623	n.d.	n.d.	n.d.	Teredinibacter	Bacteria	Proteobacteria	Cellvibrionales	integration host factor	WP_045818623	6e-48	76.47	58	164
BF	c203609_g2_i1_1	2	3	3	0.1	0.16	0.16	97	145	127	0.0877039	0.128918	0.134499	✔	n.d.	n.d.	Polycyclovorans	Bacteria	Proteobacteria	Nevskiales	hypothetical protein	WP_029890103	1e-76	39.13	79	264
BF	c203745_g5_i1_2	3	6	4	0.38	0.9	0.53	263	302	223	0.333275	0.725163	0.445528	n.d.	n.d.	n.d.	Devosia	Bacteria	Proteobacteria	Rhizobiales	sugar ABC transporter	WP_035082317	3e-174	89.55	100	496
BF	c204068_g3_i1_2	2	1	1	0.13	0.06	0.06	27	23	26	0.114015	0.0483442	0.0504371	✔	n.d.	n.d.	Maribacter	Bacteria	Bacteroidetes	Flavobacteriales	cell envelope biogenesis protein OmpA	WP_027065672	0	77.85	100	758
BF	c204149_g1_i1_1	1	2	2	0.17	0.36	0.36	15	36	63	0.149097	0.290065	0.302623	✔	n.d.	n.d.	Lingula	Eukaryota	Brachiopoda	Lingulida	PREDICTED: voltage-dependent calcium channel subunit alpha-2/delta-3-like	XP_013417008	1e-07	27.74	76	60.8
BF	c204220_g1_i1_1	2	1	1	0.47	0.21	0.21	40	31	30	0.412208	0.169205	0.17653	n.d.	n.d.	n.d.	Paramecium	Eukaryota	NA	Peniculida	hypothetical protein	XP_001427648	2e-70	76.92	100	219
BF	c204352_g11_i1_1	1	1	1	0.19	0.19	0.19	40	89	82	0.166637	0.15309	0.159718	n.d.	n.d.	✔	Luteimonas	Bacteria	Proteobacteria	Xanthomonadales	hypothetical protein	WP_024889864	1e-39	71	62	142
BF	c204446_g1_i1_1	1	1	1	0.04	0.04	0.04	92	113	124	0.0350816	0.0322295	0.0336247	✔	n.d.	n.d.	Flavobacteriales	Bacteria	Bacteroidetes	Flavobacteriales	hypothetical protein VR77_09525, partial	KJS05099	2e-58	61.76	23	222
BF	c204446_g7_i1_1	3	3	1	0.09	0.09	0.03	80	51	13	0.0789335	0.0725163	0.0252186	✔	n.d.	n.d.	Aequorivita	Bacteria	Bacteroidetes	Flavobacteriales	T9SS C-terminal target domain-containing protein	WP_026452321	3e-102	53.94	43	358
BF	c204560_g2_i1_9	1	2	2	0.08	0.16	0.16	25	43	97	0.0701631	0.128918	0.134499	n.d.	n.d.	✔	Sorangium	Bacteria	Proteobacteria	Myxococcales	formin	WP_044986180	1e-43	32.04	99	167
BF	c204605_g4_i1_12	1	1	2	0.06	0.06	0.13	105	92	121	0.0526223	0.0483442	0.10928	✔	n.d.	n.d.	Pseudomonas	Bacteria	Proteobacteria	Pseudomonadales	copper-containing nitrite reductase	CEA00555	0	72.37	94	664
BF	c204656_g2_i1_2	1	2	2	0.02	0.05	0.05	15	25	23	0.0175408	0.0402868	0.0420309	✔	n.d.	n.d.	Opitutus	Bacteria	Verrucomicrobia	Opitutales	TonB-denpendent receptor	WP_012376183	0	56.2	100	1362
BF	c204853_g2_i1_16	9	9	10	0.49	0.49	0.55	399	480	377	0.429749	0.394811	0.46234	✔	n.d.	✔	Luteimonas	Bacteria	Proteobacteria	Xanthomonadales	fimbrial protein	WP_052338343	0	72.48	93	860
BF	c204853_g2_i2_10	1	6	3	0.04	0.29	0.14	44	157	125	0.0350816	0.233664	0.117687	✔	n.d.	✔	Pseudoxanthomonas	Bacteria	Proteobacteria	Xanthomonadales	fimbrial protein	WP_013534386	0	72.7	99	877
BF	c204927_g1_i1_3	1	1	2	0.11	0.11	0.23	28	23	33	0.0964743	0.0886311	0.193342	n.d.	n.d.	n.d.	Kangiella	Bacteria	Proteobacteria	Oceanospirillales	transcriptional regulator	WP_012800089	4e-90	61.46	79	278
BF	c205108_g3_i2_2	2	2	2	0.11	0.11	0.11	65	82	101	0.0964743	0.0886311	0.0924681	✔	n.d.	n.d.	Mesorhizobium	Bacteria	Proteobacteria	Rhizobiales	peptide ABC transporter substrate-binding protein	WP_047148489	0	79.85	98	904
BF	c205111_g1_i1_13	1	2	3	0.06	0.11	0.18	30	43	62	0.0526223	0.0886311	0.151311	n.d.	n.d.	n.d.	Saccharophagus	Bacteria	Proteobacteria	Cellvibrionales	glucose-6-phosphate dehydrogenase	WP_011467862	0	64.55	100	667
BF	c205111_g1_i1_16	1	2	2	0.15	0.33	0.33	59	29	40	0.131556	0.265893	0.277404	n.d.	n.d.	n.d.	Saccharophagus	Bacteria	Proteobacteria	Cellvibrionales	keto-deoxy-phosphogluconate aldolase	WP_049762773	8e-92	69.23	100	278
BF	c205111_g1_i1_2	1	2	2	0.07	0.14	0.14	20	97	68	0.0613927	0.112803	0.117687	n.d.	n.d.	n.d.	Saccharophagus	Bacteria	Proteobacteria	Cellvibrionales	aminotransferase	ABD80426	0	81.3	99	694
BF	c205111_g1_i1_6	3	3	4	0.28	0.28	0.39	330	340	243	0.245571	0.225606	0.327841	n.d.	n.d.	n.d.	Saccharophagus	Bacteria	Proteobacteria	Cellvibrionales	glyceraldehyde-3-phosphate dehydrogenase	WP_011467861	1e-177	71.94	99	508
BF	c205132_g3_i3_1	2	5	3	0.21	0.6	0.32	39	65	57	0.184178	0.483442	0.268998	✔	n.d.	✔	Caldimonas	Bacteria	Proteobacteria	Burkholderiales	hypothetical protein	WP_019562092	3e-70	45.69	100	232
BF	c205215_g2_i1_1	1	1	1	0.2	0.2	0.2	18	39	34	0.175408	0.161147	0.168124	✔	n.d.	n.d.	Cellvibrio	Bacteria	Proteobacteria	Cellvibrionales	azurin	WP_040393468	4e-70	65.77	100	220
BF	c205217_g2_i1_1	2	1	1	0.2	0.09	0.09	67	60	61	0.175408	0.0725163	0.0756557	✔	n.d.	n.d.	Lautropia	Bacteria	Proteobacteria	Burkholderiales	hypothetical protein	WP_040529550	3e-89	50.58	100	283
BF	c205265_g1_i1_3	1	1	2	0.02	0.02	0.05	21	36	28	0.0175408	0.0161147	0.0420309	✔	n.d.	✔	Asticcacaulis	Bacteria	Proteobacteria	Caulobacterales	TonB-dependent receptor	WP_013480763	0	55.47	100	1203
BF	c205365_g3_i1_12	1	1	1	0.2	0.2	0.2	30	29	16	0.175408	0.161147	0.168124	n.d.	n.d.	✔	Luteimonas	Bacteria	Proteobacteria	Xanthomonadales	hypothetical protein	WP_024889786	2e-43	60.99	94	152
BF	c205501_g3_i1_1	1	1	1	0.08	0.08	0.08	37	21	35	0.0701631	0.0644589	0.0672495	n.d.	n.d.	n.d.	Haliangium	Bacteria	Proteobacteria	NA	hypothetical protein	WP_045119108	3e-45	36.02	98	172
BF	c205516_g1_i1_3	15	15	16	2.46	2.46	2.76	1045	1243	1006	2.15752	1.98211	2.32011	n.d.	n.d.	n.d.	Paracoccus	Bacteria	Proteobacteria	Rhodobacterales	ABC sugar (glycerol) transporter, periplasmic binding protein	AGT11520	0	91.74	100	630
BF	c205523_g3_i1_1	1	2	2	0.16	0.34	0.34	27	95	57	0.140326	0.273951	0.28581	✔	n.d.	n.d.	Marinimicrobium	Bacteria	Proteobacteria	Cellvibrionales	hypothetical protein	WP_024461629	1e-10	32.33	68	67
BF	c205523_g3_i1_6	3	2	2	0.26	0.12	0.12	47	48	60	0.22803	0.0966884	0.100874	n.d.	n.d.	n.d.	Cellvibrio	Bacteria	Proteobacteria	Cellvibrionales	glutamine synthetase	WP_012489109	0	89.22	99	884
BF	c205544_g1_i1_1	4	2	3	0.08	0.04	0.06	65	61	82	0.0701631	0.0322295	0.0504371	n.d.	n.d.	n.d.	Psychroflexus	Bacteria	Bacteroidetes	Flavobacteriales	T9SS C-terminal target domain-containing protein	WP_015025654	2e-64	42.32	46	249
BF	c205659_g1_i1_4	14	15	16	0.35	0.38	0.41	339	397	344	0.306964	0.30618	0.344654	✔	n.d.	n.d.	Opitutus	Bacteria	Verrucomicrobia	Opitutales	TonB-dependent receptor plug	ACB73886	0	53.73	99	1289
BF	c205775_g2_i1_3	4	4	3	0.28	0.28	0.2	130	127	133	0.245571	0.225606	0.168124	n.d.	n.d.	n.d.	Pseudoxanthomonas	Bacteria	Proteobacteria	Xanthomonadales	xylose isomerase	WP_028918800	0	92.97	99	841
BF	c205802_g1_i1_1	1	1	3	0.11	0.11	0.36	19	44	111	0.0964743	0.0886311	0.302623	n.d.	n.d.	✔	Leadbetterella	Bacteria	Bacteroidetes	Cytophagales	flagellar motor protein MotA	WP_013409899	0	93.04	100	514
BF	c205851_g1_i1_23	6	4	6	0.26	0.16	0.26	226	258	251	0.22803	0.128918	0.218561	✔	n.d.	n.d.	Hahella	Bacteria	Proteobacteria	Oceanospirillales	heme utilization/adhesion protein	WP_011400495	2e-79	31.59	98	281
BF	c205917_g1_i1_5	2	1	1	0.11	0.05	0.05	29	40	69	0.0964743	0.0402868	0.0420309	n.d.	n.d.	n.d.	Chondromyces	Bacteria	Proteobacteria	Myxococcales	cell envelope biogenesis protein OmpA	WP_050436214	4e-134	43.51	98	413
BF	c205932_g1_i1_2	1	1	1	0.07	0.07	0.07	22	31	48	0.0613927	0.0564016	0.0588433	✔	n.d.	✔	Bradyrhizobium	Bacteria	Proteobacteria	Rhizobiales	hypothetical protein	WP_051379241	0	76.78	99	564
BF	c206100_g1_i2_2	1	1	2	0.06	0.06	0.12	46	39	48	0.0526223	0.0483442	0.100874	n.d.	n.d.	n.d.	Chelativorans	Bacteria	Proteobacteria	Rhizobiales	glycine cleavage system protein T	WP_028035274	0	60.55	99	570
BF	c206138_g1_i1_4	2	2	2	0.49	0.49	0.49	74	71	35	0.429749	0.394811	0.411903	n.d.	n.d.	✔	Luteimonas	Bacteria	Proteobacteria	Xanthomonadales	hypothetical protein	WP_027072558	6e-59	73.77	95	189
BF	c206296_g3_i1_4	1	1	1	0.08	0.08	0.08	33	23	34	0.0701631	0.0644589	0.0672495	n.d.	n.d.	n.d.	Luteimonas	Bacteria	Proteobacteria	Xanthomonadales	type II citrate synthase	WP_051322675	0	94.38	100	673
BF	c206337_g1_i1_2	6	6	7	0.71	0.71	0.87	191	275	180	0.622698	0.572073	0.731338	n.d.	n.d.	n.d.	Devosia	Bacteria	Proteobacteria	Rhizobiales	membrane protein	WP_046106194	0	91.12	96	577
BF	c206345_g1_i1_1	1	1	1	0.2	0.2	0.2	25	52	56	0.175408	0.161147	0.168124	n.d.	n.d.	n.d.	Paramecium	Eukaryota	NA	Peniculida	hypothetical protein	XP_001429395	1e-39	51.06	99	143
BF	c206455_g4_i1_7	1	3	3	0.02	0.07	0.07	43	80	77	0.0175408	0.0564016	0.0588433	n.d.	n.d.	n.d.	Sphingobium	Bacteria	Proteobacteria	Sphingomonadales	TonB-dependent receptor	WP_014077806	5e-46	27.1	71	191
BF	c206580_g1_i2_1	2	3	2	0.19	0.29	0.19	64	60	68	0.166637	0.233664	0.159718	n.d.	n.d.	n.d.	Shinella	Bacteria	Proteobacteria	Rhizobiales	MULTISPECIES: sugar ABC transporter substrate-binding protein	WP_050744129	0	83.02	100	556
BF	c206580_g3_i1_2	2	4	2	0.18	0.38	0.18	37	162	55	0.157867	0.30618	0.151311	✔	n.d.	n.d.	Devosia	Bacteria	Proteobacteria	Rhizobiales	sugar ABC transporter substrate-binding protein	WP_046106249	0	84.66	97	583
BF	c206580_g4_i1_1	2	4	2	0.19	0.41	0.19	32	98	38	0.166637	0.330352	0.159718	n.d.	n.d.	n.d.	Devosia	Bacteria	Proteobacteria	Rhizobiales	sugar ABC transporter substrate-binding protein	WP_046106249	0	91.95	100	614
BF	c206679_g1_i1_10	1	2	3	0.06	0.11	0.18	42	69	154	0.0526223	0.0886311	0.151311	n.d.	n.d.	n.d.	Hyalangium	Bacteria	Proteobacteria	Myxococcales	hypothetical protein	WP_044193820	3e-17	31.56	59	94
BF	c206688_g1_i1_3	1	1	1	0.1	0.1	0.1	22	18	16	0.0877039	0.0805737	0.0840619	n.d.	n.d.	n.d.	Nitratireductor	Bacteria	Proteobacteria	Rhizobiales	ABC transporter ATP-binding protein	WP_025030807	1e-164	83.08	99	469
BF	c206935_g1_i1_3	1	1	2	0.05	0.05	0.1	38	53	41	0.043852	0.0402868	0.0840619	n.d.	n.d.	n.d.	Flavobacterium	Bacteria	Bacteroidetes	Flavobacteriales	T9SS C-terminal target domain-containing protein	WP_014388402	3e-155	50.3	99	488
BF	c207025_g10_i1_1	2	3	2	0.13	0.2	0.13	184	173	77	0.114015	0.161147	0.10928	n.d.	n.d.	n.d.	Luteimonas	Bacteria	Proteobacteria	Xanthomonadales	fumarate reductase	WP_027071780	0	89.96	100	845
BF	c207025_g10_i1_2	1	1	1	0.1	0.1	0.1	77	45	47	0.0877039	0.0805737	0.0840619	n.d.	n.d.	n.d.	Luteimonas	Bacteria	Proteobacteria	Xanthomonadales	succinate dehydrogenase	WP_027071779	0	93.49	100	522
BF	c207080_g2_i1_4	1	1	1	0.14	0.14	0.14	73	101	81	0.122785	0.112803	0.117687	n.d.	n.d.	✔	Luteimonas	Bacteria	Proteobacteria	Xanthomonadales	ubiquinol-cytochrome C reductase	WP_027072895	1e-134	88.15	100	389
BF	c207080_g2_i2_9	2	1	2	0.28	0.13	0.28	35	26	60	0.245571	0.104746	0.235373	n.d.	n.d.	n.d.	Luteimonas	Bacteria	Proteobacteria	Xanthomonadales	stringent starvation protein A	WP_027072892	6e-146	96.21	100	417
BF	c207114_g1_i1_5	1	1	1	0.03	0.03	0.03	43	26	14	0.0263112	0.0241721	0.0252186	✔	✔	✔	Hyphomonas	Bacteria	Proteobacteria	Rhodobacterales	hypothetical protein	WP_051602586	5e-111	34.99	85	367
BF	c207131_g1_i1_3	2	3	3	0.15	0.24	0.24	61	35	63	0.131556	0.193377	0.201748	n.d.	n.d.	✔	Mesorhizobium	Bacteria	Proteobacteria	Rhizobiales	ABC transporter	WP_047147550	0	84.62	91	636
BF	c207131_g2_i1_3	3	2	1	0.26	0.17	0.08	207	89	64	0.22803	0.136975	0.0672495	✔	n.d.	✔	Ensifer	Bacteria	Proteobacteria	Rhizobiales	amino acid ABC transporter substrate-binding protein	WP_026618714	0	91.13	100	701
BF	c207209_g5_i1_1	2	3	2	0.29	0.47	0.29	64	155	117	0.254341	0.378696	0.243779	n.d.	n.d.	n.d.	Methyloceanibacter	Bacteria	Proteobacteria	NA	methanol dehydrogenase	WP_045364008	4e-117	82.38	100	359
BF	c207219_g1_i1_1	3	2	4	0.29	0.18	0.4	156	206	336	0.254341	0.145033	0.336247	✔	n.d.	n.d.	Devosia	Bacteria	Proteobacteria	Rhizobiales	MULTISPECIES: sugar ABC transporter substrate-binding protein	WP_046142482	0	88.95	100	612
BF	c207219_g3_i1_1	6	6	6	0.64	0.64	0.64	354	359	306	0.561305	0.515672	0.537996	✔	n.d.	n.d.	Hoeflea	Bacteria	Proteobacteria	Rhizobiales	sugar ABC transporter substrate-binding protein	WP_026227572	0	86.13	99	590
BF	c207279_g1_i1_5	1	2	1	0.05	0.1	0.05	36	46	28	0.043852	0.0805737	0.0420309	n.d.	n.d.	✔	Mesorhizobium	Bacteria	Proteobacteria	Rhizobiales	diguanylate cyclase	WP_008837167	0	87.48	97	1013
BF	c207617_g3_i1_8	2	2	2	0.26	0.26	0.26	63	60	52	0.22803	0.209492	0.218561	n.d.	n.d.	n.d.	Luteimonas	Bacteria	Proteobacteria	Xanthomonadales	two-component system response regulator	WP_047137438	2e-159	97.37	100	453
BF	c207619_g3_i1_1	1	1	1	0.08	0.08	0.08	30	21	27	0.0701631	0.0644589	0.0672495	n.d.	n.d.	n.d.	Pseudoxanthomonas	Bacteria	Proteobacteria	Xanthomonadales	hypothetical protein	WP_052630472	0	84.87	100	578
BF	c207686_g2_i1_5	1	4	1	0.05	0.22	0.05	22	77	29	0.043852	0.177262	0.0420309	n.d.	n.d.	n.d.	Devosia	Bacteria	Proteobacteria	Rhizobiales	peptide ABC transporter	WP_035086178	0	78.1	99	895
BF	c207686_g4_i1_2	3	7	3	0.2	0.52	0.2	95	112	72	0.175408	0.418983	0.168124	n.d.	n.d.	n.d.	Devosia	Bacteria	Proteobacteria	Rhizobiales	peptide ABC transporter	WP_035086178	0	93.24	100	878
BF	c207689_g2_i1_21	4	3	5	0.28	0.21	0.37	161	169	119	0.245571	0.169205	0.311029	n.d.	n.d.	n.d.	Luteimonas	Bacteria	Proteobacteria	Xanthomonadales	hypothetical protein	WP_051322628	0	83	100	753
BF	c207689_g2_i1_23	3	3	3	0.15	0.15	0.15	161	164	140	0.131556	0.120861	0.126093	n.d.	n.d.	✔	Luteimonas	Bacteria	Proteobacteria	Xanthomonadales	sodium:solute symporter	WP_027070912	0	90.25	99	1068
BF	c207689_g2_i1_6	3	5	3	0.13	0.23	0.13	102	172	110	0.114015	0.185319	0.10928	n.d.	n.d.	n.d.	Luteimonas	Bacteria	Proteobacteria	Xanthomonadales	acetyl-CoA synthetase	WP_027070915	0	86.24	100	1172
BF	c207696_g10_i1_1	1	1	1	0.26	0.26	0.26	73	61	68	0.22803	0.209492	0.218561	n.d.	n.d.	n.d.	Methylomicrobium	Bacteria	Proteobacteria	Methylococcales	MULTISPECIES: nitrogen regulatory protein P-II 1	WP_005372334	6e-57	78.57	100	183
BF	c207754_g1_i1_2	6	6	7	0.24	0.24	0.28	128	228	241	0.210489	0.193377	0.235373	✔	n.d.	✔	Chondromyces	Bacteria	Proteobacteria	Myxococcales	hypothetical protein	WP_050428580	5e-133	37.95	99	426
BF	c207761_g2_i1_4	1	1	1	0.1	0.1	0.1	64	44	40	0.0877039	0.0805737	0.0840619	n.d.	n.d.	n.d.	Ensifer	Bacteria	Proteobacteria	Rhizobiales	sugar ABC transporter	WP_034853894	4e-177	81.82	100	505
BF	c207761_g3_i1_5	2	2	2	0.18	0.18	0.18	21	40	22	0.157867	0.145033	0.151311	✔	n.d.	n.d.	Ensifer	Bacteria	Proteobacteria	Rhizobiales	sugar ABC transporter	WP_043618919	0	89.74	100	598
BF	c207761_g4_i1_3	4	6	4	0.41	0.67	0.41	108	173	249	0.359586	0.539844	0.344654	✔	n.d.	n.d.	Paracoccus	Bacteria	Proteobacteria	Rhodobacterales	sugar ABC transporter	WP_024842971	0	88.32	99	592
BF	c207779_g5_i1_1	1	3	1	0.08	0.26	0.08	17	32	18	0.0701631	0.209492	0.0672495	✔	n.d.	✔	Devosia	Bacteria	Proteobacteria	Rhizobiales	hypothetical protein	WP_046107598	0	86.09	96	614
BF	c207779_g6_i1_1	3	4	5	0.28	0.39	0.51	59	87	93	0.245571	0.314237	0.428716	✔	n.d.	n.d.	Devosia	Bacteria	Proteobacteria	Rhizobiales	hypothetical protein	WP_046104051	0	91.15	100	632
BF	c207852_g16_i3_8	2	3	3	0.08	0.08	0.13	36	72	78	0.0701631	0.0644589	0.10928	✔	✔	✔	Luteimonas	Bacteria	Proteobacteria	Xanthomonadales	hypothetical protein	WP_027072315	0	84.1	95	1130
BF	c207862_g2_i1_1	1	1	1	0.11	0.11	0.11	29	41	20	0.0964743	0.0886311	0.0924681	n.d.	n.d.	✔	Arenimonas	Bacteria	Proteobacteria	Xanthomonadales	ATP synthase F0F1 subunit A	WP_043798115	1e-129	73.83	99	381
BF	c207862_g6_i3_1	2	2	2	0.17	0.17	0.17	56	59	92	0.149097	0.136975	0.142905	n.d.	n.d.	n.d.	Luteimonas	Bacteria	Proteobacteria	Xanthomonadales	ATP F0F1 synthase subunit alpha	WP_043740029	0	94.96	100	692
BF	c208053_g7_i4_1	1	1	2	0.11	0.11	0.24	33	30	55	0.0964743	0.0886311	0.201748	n.d.	n.d.	n.d.	Labilithrix	Bacteria	Proteobacteria	Myxococcales	Heat shock protein 60 family chaperone GroEL	AKU97217	2e-152	85.16	100	448
BF	c208095_g4_i1_23	1	1	2	0.07	0.07	0.14	59	71	62	0.0613927	0.0564016	0.117687	n.d.	n.d.	n.d.	Saccharophagus	Bacteria	Proteobacteria	Cellvibrionales	transcription termination factor Rho	WP_011470126	0	93.08	100	801
BF	c208095_g4_i1_8	2	1	1	0.17	0.08	0.08	19	32	31	0.149097	0.0644589	0.0672495	n.d.	n.d.	n.d.	Alteromonadaceae	Bacteria	Proteobacteria	Alteromonadales	twitching motility protein PilT	WP_045856031	0	94.48	100	679
BF	c208098_g13_i2_6	1	1	1	0.12	0.12	0.12	46	18	18	0.105245	0.0966884	0.100874	n.d.	n.d.	✔	Luteimonas	Bacteria	Proteobacteria	Xanthomonadales	3-ketoacyl-ACP reductase	WP_027071665	1e-124	72.36	100	366
BF	c208117_g3_i1_2	3	2	3	0.24	0.15	0.24	56	117	69	0.210489	0.120861	0.201748	n.d.	n.d.	n.d.	Pseudoxanthomonas	Bacteria	Proteobacteria	Xanthomonadales	twitching motility protein PilT	WP_052630026	0	97.34	100	765
BF	c208120_g4_i1_27	1	1	1	0.09	0.09	0.09	50	45	57	0.0789335	0.0725163	0.0756557	✔	n.d.	n.d.	n.d.	n.d.	n.d.	n.d.	n.d.	n.d.	n.d.	n.d.	n.d.	n.d.
BF	c208125_g1_i1_1	2	3	1	0.52	0.87	0.23	58	285	193	0.45606	0.700991	0.193342	n.d.	n.d.	n.d.	0	n.d.	n.d.	n.d.	RecName: Full=Histone H2AX; AltName: Full=Histone H2A.1; Short=H2A1; AltName: Full=Histone H2A.X	P02273	1e-55	74.8	89	182
BF	c208192_g1_i1_10	2	2	4	0.04	0.04	0.08	44	20	66	0.0350816	0.0322295	0.0672495	n.d.	n.d.	n.d.	Teredinibacter	Bacteria	Proteobacteria	Cellvibrionales	DNA-directed RNA polymerase subunit beta	WP_045818647	0	86.18	99	2439
BF	c208192_g1_i1_5	1	1	1	0.16	0.16	0.16	38	43	25	0.140326	0.128918	0.134499	n.d.	n.d.	n.d.	Simiduia	Bacteria	Proteobacteria	Cellvibrionales	transcription termination/antitermination factor NusG	WP_015047196	2e-117	92.09	100	342
BF	c208192_g1_i1_8	1	1	1	0.13	0.13	0.13	72	45	83	0.114015	0.104746	0.10928	n.d.	n.d.	n.d.	Teredinibacter	Bacteria	Proteobacteria	Cellvibrionales	MULTISPECIES: 50S ribosomal protein L10	WP_015819901	2e-97	82.95	80	293
BF	c208265_g14_i1_36	1	1	1	0.21	0.21	0.21	155	62	94	0.184178	0.169205	0.17653	n.d.	n.d.	✔	Dechloromonas	Bacteria	Proteobacteria	Rhodocyclales	pilin	WP_027457762	2e-43	55.56	97	151
BF	c208265_g7_i1_4	1	1	1	0.08	0.08	0.08	21	46	28	0.0701631	0.0644589	0.0672495	✔	n.d.	n.d.	Luteimonas	Bacteria	Proteobacteria	Xanthomonadales	hypothetical protein	WP_027072776	4e-135	66.99	91	399
BF	c208336_g1_i1_2	1	2	2	0.04	0.07	0.07	61	86	113	0.0350816	0.0564016	0.0588433	n.d.	n.d.	n.d.	Luteimonas	Bacteria	Proteobacteria	Xanthomonadales	TonB-dependent receptor	WP_027072707	0	84.79	100	1397
BF	c208403_g10_i1_4	1	1	1	0.04	0.04	0.04	33	58	53	0.0350816	0.0322295	0.0336247	n.d.	n.d.	n.d.	Luteimonas	Bacteria	Proteobacteria	Xanthomonadales	polynucleotide phosphorylase/polyadenylase	WP_047136224	0	89.88	100	1244
BF	c208441_g4_i3_2	7	7	8	0.2	0.2	0.23	235	301	270	0.175408	0.161147	0.193342	✔	n.d.	n.d.	Pseudoxanthomonas	Bacteria	Proteobacteria	Xanthomonadales	TonB-dependent receptor	WP_013534293	0	83.86	100	1830
BF	c208441_g5_i1_5	1	1	1	0.06	0.06	0.06	21	25	27	0.0526223	0.0483442	0.0504371	n.d.	n.d.	n.d.	Pseudoxanthomonas	Bacteria	Proteobacteria	Xanthomonadales	tryptophan halogenase	WP_051412442	0	88.39	100	795
BF	c208470_g3_i1_18	1	1	1	0.06	0.06	0.06	20	21	27	0.0526223	0.0483442	0.0504371	n.d.	n.d.	n.d.	Luteimonas	Bacteria	Proteobacteria	Xanthomonadales	aldehyde dehydrogenase	WP_027080126	0	90.41	100	955
BF	c208473_g1_i1_1	2	2	2	0.1	0.1	0.1	136	161	148	0.0877039	0.0805737	0.0840619	n.d.	✔	n.d.	Runella	Bacteria	Bacteroidetes	Cytophagales	T9SS C-terminal target domain-containing protein	WP_028522307	4e-74	55.48	49	269
BF	c208473_g2_i1_1	3	2	5	0.12	0.08	0.21	99	78	219	0.105245	0.0644589	0.17653	✔	n.d.	✔	Haloplasma	Bacteria	NA	Haloplasmatales	cell wall surface anchor family protein	WP_021031193	9e-29	42	28	134
BF	c208473_g3_i2_1	1	1	2	0.11	0.11	0.22	34	41	187	0.0964743	0.0886311	0.184936	✔	n.d.	n.d.	Desulfovibrio	Bacteria	Proteobacteria	Desulfovibrionales	PEP-CTERM domain protein	WP_027192610	5e-25	31.37	99	110
BF	c208473_g4_i1_1	3	3	3	0.15	0.15	0.15	215	108	158	0.131556	0.120861	0.126093	n.d.	n.d.	n.d.	Haloplasma	Bacteria	NA	Haloplasmatales	cell wall surface anchor family protein	WP_021031193	6e-31	42.06	36	139
BF	c208477_g3_i1_4	1	1	2	0.11	0.11	0.24	74	61	90	0.0964743	0.0886311	0.201748	n.d.	n.d.	n.d.	Labilithrix	Bacteria	Proteobacteria	Myxococcales	Major porin and structural outer membrane porin OprF	AKU98988	6e-72	62.05	88	233
BF	c208477_g3_i1_5	1	1	1	0.23	0.23	0.23	56	31	30	0.201719	0.185319	0.193342	✔	n.d.	n.d.	Sorangium	Bacteria	Proteobacteria	Myxococcales	hypothetical protein	WP_012240412	4e-31	48.8	97	119
BF	c208528_g4_i4_1	7	9	7	0.71	1	0.71	269	341	271	0.622698	0.805737	0.596839	✔	n.d.	n.d.	Mesorhizobium	Bacteria	Proteobacteria	Rhizobiales	amino acid ABC transporter substrate-bindnig protein	WP_047568865	0	81.76	89	560
BF	c208528_g4_i7_2	9	12	10	1.07	1.64	1.25	623	729	490	0.938432	1.32141	1.05077	✔	n.d.	n.d.	Mesorhizobium	Bacteria	Proteobacteria	Rhizobiales	amino acid ABC transporter substrate-bindnig protein	WP_047143793	0	81.13	93	544
BF	c208528_g5_i3_1	5	7	5	0.78	1.24	0.78	206	255	65	0.684091	0.999114	0.655683	n.d.	n.d.	n.d.	Ensifer	Bacteria	Proteobacteria	Rhizobiales	amino acid ABC transporter substrate-bindnig protein	WP_034854677	1e-138	81.2	100	405
BF	c208528_g6_i1_1	3	3	2	0.99	0.99	0.58	198	175	47	0.868269	0.797679	0.487559	✔	n.d.	✔	Rhizobium	Bacteria	Proteobacteria	Rhizobiales	amino acid ABC transporter substrate-bindnig protein	WP_037123956	1e-67	87.5	100	219
BF	c208528_g7_i1_5	5	4	5	1.75	1.25	1.75	267	178	217	1.53482	1.00717	1.47108	n.d.	n.d.	n.d.	Rhodobacter	Bacteria	Proteobacteria	Rhodobacterales	glutamate/glutamine/aspartate/asparagine-binding protein BztA	WP_013066080	2e-64	80.16	95	211
BF	c208647_g1_i1_1	2	1	1	0.09	0.05	0.05	57	37	34	0.0789335	0.0402868	0.0420309	n.d.	n.d.	n.d.	Tetrahymena	Eukaryota	NA	Hymenostomatida	elongation factor 2, putative	XP_001031057	0	71.33	99	892
BF	c208734_g2_i4_2	3	3	2	0.37	0.37	0.24	49	90	20	0.324504	0.298123	0.201748	n.d.	n.d.	n.d.	Devosia	Bacteria	Proteobacteria	Rhizobiales	hypothetical protein	WP_035103566	6e-166	91.16	95	476
BF	c208745_g1_i1_3	3	5	3	0.16	0.29	0.16	112	161	91	0.140326	0.233664	0.134499	✔	n.d.	✔	Devosia	Bacteria	Proteobacteria	Rhizobiales	peptide ABC transporter substrate-binding protein	WP_046109521	0	73.18	100	822
BF	c208745_g1_i3_4	3	4	3	0.16	0.23	0.16	117	136	88	0.140326	0.185319	0.134499	✔	n.d.	✔	Devosia	Bacteria	Proteobacteria	Rhizobiales	peptide ABC transporter substrate-binding protein	WP_046109521	0	72.49	100	812
BF	c208810_g2_i1_1	1	1	1	0.07	0.07	0.07	54	53	48	0.0613927	0.0564016	0.0588433	n.d.	n.d.	n.d.	Luteimonas	Bacteria	Proteobacteria	Xanthomonadales	S-adenosylmethionine synthetase	WP_027072835	0	80.84	99	669
BF	c208862_g2_i1_4	2	2	3	0.23	0.23	0.36	60	62	68	0.201719	0.185319	0.302623	n.d.	n.d.	n.d.	Chondromyces	Bacteria	Proteobacteria	Myxococcales	30S ribosomal protein S2	AKT40408	5e-111	68.62	94	334
BF	c208931_g5_i1_18	1	1	1	0.04	0.04	0.04	38	23	32	0.0350816	0.0322295	0.0336247	n.d.	n.d.	✔	Luteimonas	Bacteria	Proteobacteria	Xanthomonadales	NADH:ubiquinone oxidoreductase subunit L	WP_027072404	0	87.19	99	1158
BF	c209013_g1_i1_2	1	1	1	0.26	0.26	0.26	60	34	44	0.22803	0.209492	0.218561	n.d.	n.d.	n.d.	Stylonychia	Eukaryota	NA	Sporadotrichida	ribosomal protein l21	CDW79790	1e-32	56.44	93	122
BF	c209038_g3_i2_1	1	2	1	0.24	0.53	0.24	21	33	45	0.210489	0.427041	0.201748	n.d.	n.d.	n.d.	Hyphomicrobium	Bacteria	Proteobacteria	Rhizobiales	methanol dehydrogenase	WP_023788222	3e-76	95.93	100	249
BF	c209067_g1_i1_9	1	1	1	0.15	0.15	0.15	50	45	60	0.131556	0.120861	0.126093	n.d.	n.d.	n.d.	Luteimonas	Bacteria	Proteobacteria	Xanthomonadales	LPS export ABC transporter ATP-binding protein	WP_027072193	2e-124	94.33	100	363
BF	c209080_g2_i1_2	3	4	3	0.22	0.3	0.22	62	45	66	0.192949	0.241721	0.184936	n.d.	n.d.	n.d.	Luteimonas	Bacteria	Proteobacteria	Xanthomonadales	molecular chaperone GroEL	WP_027079034	0	96.89	96	802
BF	c209178_g1_i1_10	1	1	1	0.04	0.04	0.04	49	55	68	0.0350816	0.0322295	0.0336247	n.d.	n.d.	✔	Sorangium	Bacteria	Proteobacteria	Myxococcales	phosphopeptide-binding protein	WP_012235549	0	67.3	99	811
BF	c209178_g1_i1_4	7	9	13	0.38	0.52	0.83	327	465	389	0.333275	0.418983	0.697714	✔	n.d.	✔	Chondromyces	Bacteria	Proteobacteria	Myxococcales	hypothetical protein	WP_050433390	0	60.73	99	701
BF	c209178_g1_i1_6	2	3	6	0.04	0.07	0.14	108	144	138	0.0350816	0.0564016	0.117687	✔	n.d.	n.d.	Sorangium	Bacteria	Proteobacteria	Myxococcales	hypothetical protein	WP_012235546	0	53.05	99	1290
BF	c209193_g1_i1_46	1	1	1	0.08	0.08	0.08	34	74	36	0.0701631	0.0644589	0.0672495	n.d.	n.d.	n.d.	Alteromonadaceae	Bacteria	Proteobacteria	Alteromonadales	alcohol dehydrogenase	WP_045856626	0	87.23	100	683
BF	c209202_g3_i2_1	10	11	9	0.48	0.54	0.42	603	616	416	0.420979	0.435098	0.35306	n.d.	n.d.	n.d.	Sinorhizobium	Bacteria	Proteobacteria	Rhizobiales	multiple sugar transport system substrate-binding protein	CDH87163	0	78.87	100	1110
BF	c209202_g3_i3_2	3	3	2	0.39	0.39	0.24	109	110	122	0.342045	0.314237	0.201748	✔	n.d.	n.d.	Rhizobium	Bacteria	Proteobacteria	Rhizobiales	ABC transporter substrate-binding protein	WP_052639634	3e-156	92.5	100	458
BF	c209202_g3_i5_1	10	11	9	0.62	0.7	0.55	544	630	408	0.543764	0.564016	0.46234	✔	n.d.	✔	Chelativorans	Bacteria	Proteobacteria	Rhizobiales	ABC transporter substrate-binding protein	WP_011580935	0	90.34	100	1067
BF	c209226_g1_i1_1	3	1	1	0.34	0.1	0.1	86	27	43	0.298193	0.0805737	0.0840619	n.d.	n.d.	n.d.	0	n.d.	n.d.	n.d.	Chain W, Crystal Structure Of The Eukaryotic 40s Ribosomal Subunit In Complex With Initiation Factor 1. This File Contains The 40s Subunit And Initiation Factor For Molecule 1	2XZM_W	1e-108	59.61	96	327
BF	c209231_g1_i2_1	2	2	2	0.23	0.23	0.23	110	72	97	0.201719	0.185319	0.193342	n.d.	n.d.	n.d.	Devosia	Bacteria	Proteobacteria	Rhizobiales	hypothetical protein	WP_046103903	3e-107	62.54	100	332
BF	c209231_g1_i3_2	3	3	4	0.28	0.28	0.38	219	253	420	0.245571	0.225606	0.319435	n.d.	n.d.	n.d.	Devosia	Bacteria	Proteobacteria	Rhizobiales	hypothetical protein	WP_046103903	1e-135	60.47	100	407
BF	c209310_g1_i1_1	1	1	2	0.23	0.23	0.51	76	36	42	0.201719	0.185319	0.428716	n.d.	n.d.	n.d.	Tetrahymena	Eukaryota	NA	Hymenostomatida	40S ribosomal protein S13	XP_001031586	3e-44	64.42	85	153
BF	c209326_g6_i1_12	1	1	2	0.11	0.11	0.23	56	48	25	0.0964743	0.0886311	0.193342	n.d.	n.d.	n.d.	n.d.	n.d.	n.d.	n.d.	n.d.	n.d.	n.d.	n.d.	n.d.	n.d.
BF	c209326_g6_i1_5	1	4	3	0.03	0.13	0.09	48	140	55	0.0263112	0.104746	0.0756557	n.d.	n.d.	n.d.	Luteimonas	Bacteria	Proteobacteria	Xanthomonadales	pyruvate dehydrogenase	WP_027072146	0	92.3	100	1744
BF	c209328_g3_i1_4	3	4	2	0.21	0.3	0.14	119	102	45	0.184178	0.241721	0.117687	✔	n.d.	n.d.	Devosia	Bacteria	Proteobacteria	Rhizobiales	ABC transporter substrate-binding protein	WP_035102956	0	88.86	98	745
BF	c209328_g4_i1_3	2	2	2	0.24	0.24	0.24	87	52	41	0.210489	0.193377	0.201748	n.d.	n.d.	n.d.	Devosia	Bacteria	Proteobacteria	Rhizobiales	ABC transporter substrate-binding protein	WP_035087561	3e-170	89.96	100	489
BF	c209371_g5_i4_4	1	1	1	0.02	0.02	0.02	265	17	158	0.0175408	0.0161147	0.0168124	n.d.	n.d.	n.d.	Hahella	Bacteria	Proteobacteria	Oceanospirillales	Rhs family protein	WP_011397344	0	42.19	90	835
BF	c209514_g1_i1_1	2	4	1	0.1	0.21	0.05	78	138	36	0.0877039	0.169205	0.0420309	✔	n.d.	✔	Truepera	Bacteria	Deinococcus-Thermus	Deinococcales	ABC transporter substrate-binding protein	WP_013179369	0	62.86	96	726
BF	c209516_g1_i2_2	2	1	1	0.16	0.08	0.08	61	14	31	0.140326	0.0644589	0.0672495	n.d.	n.d.	n.d.	Ichthyophthirius	Eukaryota	NA	Hymenostomatida	receptor of activated protein kinase c component of 40s small ribosomal subunit, putative	XP_004030022	4e-102	49.12	96	317
BF	c209562_g5_i1_2	1	1	1	0.07	0.07	0.07	49	41	59	0.0613927	0.0564016	0.0588433	n.d.	n.d.	n.d.	Mesorhizobium	Bacteria	Proteobacteria	Rhizobiales	glutamine synthetase	WP_008837752	0	92.39	100	742
BF	c209593_g2_i1_3	1	1	1	0.04	0.04	0.04	27	30	44	0.0350816	0.0322295	0.0336247	✔	n.d.	✔	Devosia	Bacteria	Proteobacteria	Rhizobiales	hypothetical protein	WP_052715727	0	81.41	100	1203
BF	c209651_g8_i1_17	2	1	2	0.27	0.13	0.27	36	23	29	0.236801	0.104746	0.226967	n.d.	n.d.	n.d.	Saccharophagus	Bacteria	Proteobacteria	Cellvibrionales	TetR family transcriptional regulator	WP_011468269	7e-80	57.42	95	250
BF	c209651_g8_i1_21	1	1	1	0.24	0.24	0.24	24	45	32	0.210489	0.193377	0.201748	n.d.	n.d.	n.d.	Alteromonadaceae	Bacteria	Proteobacteria	Alteromonadales	50S ribosomal protein L20	WP_045860363	2e-66	89.92	100	208
BF	c209651_g8_i1_35	1	1	1	0.08	0.08	0.08	15	18	24	0.0701631	0.0644589	0.0672495	n.d.	n.d.	n.d.	Paraglaciecola	Bacteria	Proteobacteria	Alteromonadales	6-phosphofructokinase	WP_007616009	3e-147	56.3	97	433
BF	c209667_g13_i1_2	1	1	1	0.24	0.24	0.24	40	35	31	0.210489	0.193377	0.201748	n.d.	n.d.	n.d.	Devosia	Bacteria	Proteobacteria	Rhizobiales	hypothetical protein	WP_046172127	3e-40	64.71	100	150
BF	c209667_g5_i1_3	1	2	2	0.22	0.49	0.49	22	101	58	0.192949	0.394811	0.411903	n.d.	n.d.	n.d.	Devosia	Bacteria	Proteobacteria	Rhizobiales	hypothetical protein	WP_046172127	1e-52	69.13	100	185
BF	c209667_g6_i1_2	2	2	1	0.5	0.5	0.23	77	101	28	0.43852	0.402868	0.193342	n.d.	n.d.	n.d.	Devosia	Bacteria	Proteobacteria	Rhizobiales	hypothetical protein	WP_046172127	1e-49	68.09	100	176
BF	c209673_g3_i1_1	6	7	5	3.06	4.12	2.21	335	305	281	2.68374	3.31964	1.85777	n.d.	n.d.	n.d.	Paramecium	Eukaryota	NA	Peniculida	hypothetical protein	XP_001446459	2e-52	81.44	89	172
BF	c209676_g1_i1_1	1	2	1	0.05	0.09	0.05	54	76	38	0.043852	0.0725163	0.0420309	n.d.	n.d.	✔	Ichthyophthirius	Eukaryota	NA	Hymenostomatida	inorganic pyrophosphatase, putative	XP_004030412	0	61.46	97	769
BF	c209683_g3_i2_1	2	2	2	0.17	0.17	0.17	87	112	75	0.149097	0.136975	0.142905	✔	n.d.	n.d.	n.d.	n.d.	n.d.	n.d.	n.d.	n.d.	n.d.	n.d.	n.d.	n.d.
BF	c209743_g1_i1_1	2	2	2	0.02	0.02	0.02	96	65	91	0.0175408	0.0161147	0.0168124	n.d.	n.d.	✔	Flavobacterium	Bacteria	Bacteroidetes	Flavobacteriales	hypothetical protein	WP_020212101	4e-133	36.12	44	483
BF	c209835_g5_i3_4	2	2	1	0.1	0.1	0.05	58	51	63	0.0877039	0.0805737	0.0420309	✔	n.d.	n.d.	Halocynthiibacter	Bacteria	Proteobacteria	NA	peptide ABC transporter	WP_038999827	0	58.79	96	689
BF	c209841_g1_i1_2	6	5	4	0.48	0.39	0.3	137	129	77	0.420979	0.314237	0.252186	n.d.	n.d.	n.d.	Tetrahymena	Eukaryota	NA	Hymenostomatida	tubulin/FtsZ family, GTPase domain protein	XP_001022424	0	98.53	100	839
BF	c209912_g3_i1_2	2	1	2	0.2	0.1	0.2	23	26	22	0.175408	0.0805737	0.168124	✔	n.d.	✔	Devosia	Bacteria	Proteobacteria	Rhizobiales	sugar ABC transporter substrate-binding protein	WP_035102275	0	87.54	100	554
BF	c209925_g1_i4_2	1	1	1	0.09	0.09	0.09	37	33	43	0.0789335	0.0725163	0.0756557	n.d.	n.d.	✔	Heterocephalus	Eukaryota	Chordata	Rodentia	PREDICTED: choline transporter-like protein 3 isoform X5	XP_004841282	7e-08	29.37	48	63.2
BF	c209971_g1_i1_4	4	3	5	0.3	0.22	0.39	105	72	146	0.263112	0.177262	0.327841	n.d.	n.d.	n.d.	Paramecium	Eukaryota	NA	Peniculida	hypothetical protein	XP_001449630	6e-180	64.96	99	518
BF	c210001_g1_i1_30	4	6	5	0.32	0.52	0.41	125	257	190	0.280653	0.418983	0.344654	n.d.	n.d.	n.d.	Luteimonas	Bacteria	Proteobacteria	Xanthomonadales	elongation factor Tu	WP_027078971	0	96.21	100	781
BF	c210001_g1_i1_34	3	1	3	0.34	0.1	0.34	36	20	36	0.298193	0.0805737	0.28581	n.d.	n.d.	n.d.	Luteimonas	Bacteria	Proteobacteria	Xanthomonadales	50S ribosomal protein L2	WP_027071899	0	96.36	100	538
BF	c210001_g1_i1_40	1	2	1	0.14	0.29	0.14	21	20	15	0.122785	0.233664	0.117687	n.d.	n.d.	n.d.	Luteimonas	Bacteria	Proteobacteria	Xanthomonadales	50S ribosomal protein L5	WP_047137632	1e-124	96.67	88	362
BF	c210001_g1_i1_52	3	1	3	0.45	0.13	0.45	51	44	81	0.394668	0.104746	0.378278	n.d.	n.d.	n.d.	Luteimonas	Bacteria	Proteobacteria	Xanthomonadales	30S ribosomal protein S4	WP_047137622	2e-143	94.79	100	410
BF	c210001_g1_i1_55	1	1	1	0.23	0.23	0.23	59	48	44	0.201719	0.185319	0.193342	n.d.	n.d.	n.d.	Luteimonas	Bacteria	Proteobacteria	Xanthomonadales	50S ribosomal protein L17	WP_027071877	2e-79	95.93	98	241
BF	c210036_g1_i1_4	2	2	3	0.14	0.14	0.22	51	63	166	0.122785	0.112803	0.184936	✔	n.d.	n.d.	Thermus	Bacteria	Deinococcus-Thermus	Thermales	sugar ABC transporter substrate-binding protein	WP_015065435	2e-153	56.32	99	453
BF	c210044_g1_i1_1	2	1	3	0.14	0.07	0.21	112	25	62	0.122785	0.0564016	0.17653	n.d.	n.d.	n.d.	Paramecium	Eukaryota	NA	Peniculida	hypothetical protein	XP_001431155	1e-132	59.81	77	399
BF	c210051_g4_i1_15	1	2	2	0.24	0.54	0.54	94	155	117	0.210489	0.435098	0.453934	n.d.	n.d.	n.d.	Saccharophagus	Bacteria	Proteobacteria	Cellvibrionales	30S ribosomal protein S13	WP_011467463	1e-67	83.9	100	211
BF	c210051_g4_i1_16	1	1	1	0.23	0.23	0.23	60	38	34	0.201719	0.185319	0.193342	n.d.	n.d.	n.d.	Spongiibacter	Bacteria	Proteobacteria	Cellvibrionales	30S ribosomal protein S11	WP_047011185	4e-83	93.08	100	251
BF	c210051_g4_i1_17	4	2	3	0.65	0.29	0.46	49	51	50	0.570075	0.233664	0.386685	n.d.	n.d.	n.d.	Saccharophagus	Bacteria	Proteobacteria	Cellvibrionales	30S ribosomal protein S4	WP_011467465	3e-129	88.35	100	375
BF	c210051_g4_i1_18	2	2	3	0.18	0.18	0.28	46	26	61	0.157867	0.145033	0.235373	n.d.	n.d.	n.d.	Saccharophagus	Bacteria	Proteobacteria	Cellvibrionales	DNA-directed RNA polymerase subunit alpha	WP_011467466	0	89.36	99	609
BF	c210051_g4_i1_19	1	1	1	0.21	0.21	0.21	15	14	20	0.184178	0.169205	0.17653	n.d.	n.d.	n.d.	Gilvimarinus	Bacteria	Proteobacteria	Cellvibrionales	50S ribosomal protein L17	WP_049724022	2e-70	85.04	95	219
BF	c210051_g4_i1_6	1	2	1	0.16	0.34	0.16	27	27	34	0.140326	0.273951	0.134499	n.d.	n.d.	n.d.	Gilvimarinus	Bacteria	Proteobacteria	Cellvibrionales	50S ribosomal protein L5	WP_020210098	7e-109	84.92	100	321
BF	c210054_g1_i2_25	1	2	1	0.04	0.08	0.04	60	59	82	0.0350816	0.0644589	0.0336247	n.d.	n.d.	n.d.	Pseudoxanthomonas	Bacteria	Proteobacteria	Xanthomonadales	elongation factor G	WP_052630560	0	92.51	100	1337
BF	c210054_g3_i1_9	2	2	2	0.47	0.47	0.47	90	64	95	0.412208	0.378696	0.395091	n.d.	n.d.	n.d.	Luteimonas	Bacteria	Proteobacteria	Xanthomonadales	50S ribosomal protein L11	WP_027078980	4e-95	99.3	100	283
BF	c210056_g1_i1_2	1	1	1	0.07	0.07	0.07	19	36	42	0.0613927	0.0564016	0.0588433	✔	n.d.	n.d.	Chondromyces	Bacteria	Proteobacteria	Myxococcales	TPR Domain containing protein	EYF07426	2e-74	42.72	79	245
BF	c210082_g1_i5_1	1	1	1	0.16	0.16	0.16	41	35	42	0.140326	0.128918	0.134499	n.d.	n.d.	n.d.	Cryptosporidium	Eukaryota	Apicomplexa	Eucoccidiorida	vacuolar ATP synthase catalytic subunit a	XP_665322	3e-107	82.97	100	325
BF	c210221_g1_i2_1	1	1	1	0.08	0.08	0.08	35	41	68	0.0701631	0.0644589	0.0672495	n.d.	n.d.	n.d.	Verrucomicrobium	Bacteria	Verrucomicrobia	Verrucomicrobiales	molecular chaperone GroEL	WP_009960418	0	78.86	99	544
BF	c210253_g1_i3_1	3	7	5	0.13	0.34	0.23	105	197	186	0.114015	0.273951	0.193342	n.d.	n.d.	n.d.	Hyphomicrobium	Bacteria	Proteobacteria	Rhizobiales	methanol dehydrogenase	WP_020087477	0	82.59	96	1084
BF	c210259_g10_i1_1	6	6	5	0.72	0.72	0.57	199	281	208	0.631468	0.580131	0.479153	n.d.	n.d.	n.d.	Pseudomonas	Bacteria	Proteobacteria	Pseudomonadales	elongation factor Tu	WP_045160595	0	93.31	100	567
BF	c210259_g4_i2_3	1	1	1	0.18	0.18	0.18	29	34	30	0.157867	0.145033	0.151311	n.d.	n.d.	n.d.	Teredinibacter	Bacteria	Proteobacteria	Cellvibrionales	30S ribosomal protein S7	WP_045818671	4e-96	87.82	100	286
BF	c210259_g4_i2_4	2	1	3	0.09	0.04	0.13	31	37	124	0.0789335	0.0322295	0.10928	n.d.	n.d.	n.d.	Cellvibrio	Bacteria	Proteobacteria	Cellvibrionales	elongation factor G	WP_012486361	0	90.03	99	1217
BF	c210285_g1_i1_19	5	5	1	0.05	0.05	0.01	138	221	70	0.043852	0.0402868	0.00840619	n.d.	n.d.	n.d.	Verrucomicrobiae	Bacteria	Verrucomicrobia	NA	hypothetical protein	WP_008103946	0	51.87	86	1303
BF	c210286_g1_i1_4	2	3	2	0.07	0.1	0.07	206	101	121	0.0613927	0.0805737	0.0588433	n.d.	n.d.	n.d.	Proteobacteria	Bacteria	Proteobacteria	NA	MULTISPECIES: nitrous-oxide reductase	WP_035032221	0	87.18	77	1199
BF	c210289_g2_i1_2	1	1	1	0.14	0.14	0.14	21	18	31	0.122785	0.112803	0.117687	n.d.	n.d.	n.d.	Microbulbifer	Bacteria	Proteobacteria	Cellvibrionales	50S ribosomal protein L4	WP_020411385	6e-123	82.76	97	358
BF	c210296_g1_i1_1	2	3	2	0.05	0.07	0.05	65	89	40	0.043852	0.0564016	0.0420309	✔	n.d.	✔	Candidatus	n.d.	n.d.	n.d.	hypothetical protein	WP_011683729	0	51.88	99	1155
BF	c211053_g1_i1_3	9	12	15	0.27	0.38	0.49	225	457	489	0.236801	0.30618	0.411903	✔	n.d.	✔	Altererythrobacter	Bacteria	Proteobacteria	Sphingomonadales	hypothetical protein	WP_053833438	0	54.6	100	1115
BF	c211173_g1_i1_5	5	3	4	0.38	0.22	0.3	156	122	173	0.333275	0.177262	0.252186	✔	n.d.	n.d.	Labilithrix	Bacteria	Proteobacteria	Myxococcales	keratin associated protein	AKU94342	2e-112	50.59	93	350
BF	c225300_g1_i1_1	5	1	2	0.15	0.03	0.06	150	24	35	0.131556	0.0241721	0.0504371	✔	n.d.	n.d.	Leadbetterella	Bacteria	Bacteroidetes	Cytophagales	SusC/RagA family TonB-linked outer membrane protein	WP_049781371	0	78.4	99	1639
BF	c225675_g1_i1_1	2	2	3	0.06	0.06	0.09	58	80	82	0.0526223	0.0483442	0.0756557	✔	✔	n.d.	Owenweeksia	Bacteria	Bacteroidetes	Flavobacteriales	T9SS C-terminal target domain-containing protein	WP_041627631	2e-52	32.01	59	211
BF	c229104_g1_i1_1	4	5	5	0.36	0.47	0.47	74	125	134	0.315734	0.378696	0.395091	✔	n.d.	n.d.	Bdellovibrio	Bacteria	Proteobacteria	Bdellovibrionales	hypothetical protein	WP_015469215	0	78.19	100	543
BF	c24258_g1_i1_1	1	1	1	0.12	0.12	0.12	82	92	120	0.105245	0.0966884	0.100874	n.d.	n.d.	n.d.	Rhizobium	Bacteria	Proteobacteria	Rhizobiales	membrane protein	WP_028736189	2e-87	55.77	99	275
BF	c24554_g2_i1_2	1	2	2	0.23	0.51	0.51	53	51	28	0.201719	0.410926	0.428716	n.d.	n.d.	n.d.	Gemmobacter	Bacteria	Proteobacteria	Rhodobacterales	spermidine/putrescine ABC transporter substrate-binding protein	WP_028031945	6e-67	81.54	100	218
BF	c252402_g1_i1_1	2	3	1	0.19	0.3	0.09	52	52	67	0.166637	0.241721	0.0756557	✔	n.d.	n.d.	n.d.	n.d.	n.d.	n.d.	n.d.	n.d.	n.d.	n.d.	n.d.	n.d.
BF	c25698_g1_i1_3	1	1	1	0.15	0.15	0.15	20	51	37	0.131556	0.120861	0.126093	n.d.	n.d.	n.d.	n.d.	n.d.	n.d.	n.d.	n.d.	n.d.	n.d.	n.d.	n.d.	n.d.
BF	c25705_g1_i1_2	16	23	21	0.58	0.93	0.82	985	1708	1789	0.508683	0.749335	0.689307	✔	n.d.	n.d.	Luteimonas	Bacteria	Proteobacteria	Xanthomonadales	TonB-dependent receptor	WP_027072363	0	87.93	100	1752
BF	c260366_g1_i1_1	2	2	2	0.37	0.37	0.37	181	177	149	0.324504	0.298123	0.311029	✔	n.d.	n.d.	Sphingopyxis	Bacteria	Proteobacteria	Sphingomonadales	TonB-dependent receptor	WP_022673224	4e-71	65.98	100	243
BF	c266161_g1_i1_1	1	1	1	0.27	0.27	0.27	53	34	58	0.236801	0.217549	0.226967	n.d.	n.d.	n.d.	Bacteroides	Bacteria	Bacteroidetes	Bacteroidales	inosine-5'-monophosphate dehydrogenase	KDS50196	8e-50	73.73	99	175
BF	c32540_g1_i1_4	10	12	12	0.42	0.53	0.53	456	568	576	0.368356	0.427041	0.445528	✔	n.d.	n.d.	Luteimonas	Bacteria	Proteobacteria	Xanthomonadales	hypothetical protein	WP_051322984	0	51.75	89	674
BF	c345827_g1_i1_2	1	2	2	0.07	0.14	0.14	42	42	83	0.0613927	0.112803	0.117687	✔	✔	n.d.	Sorangium	Bacteria	Proteobacteria	Myxococcales	hypothetical protein	WP_012238067	0	67.65	83	533
BF	c346121_g1_i1_3	3	2	3	0.18	0.12	0.18	229	144	185	0.157867	0.0966884	0.151311	✔	n.d.	✔	Pseudoxanthomonas	Bacteria	Proteobacteria	Xanthomonadales	hypothetical protein	WP_024868643	9e-21	30.34	88	105
BF	c358228_g1_i1_1	3	2	4	0.09	0.06	0.13	64	44	74	0.0789335	0.0483442	0.10928	n.d.	n.d.	n.d.	Vitellibacter	Bacteria	Bacteroidetes	Flavobacteriales	SusC/RagA family TonB-linked outer membrane protein	WP_045079234	0	59.53	100	1086
BF	c358228_g1_i1_2	6	4	3	0.4	0.25	0.18	214	114	164	0.350816	0.201434	0.151311	✔	n.d.	n.d.	Altibacter	Bacteria	Bacteroidetes	Flavobacteriales	outer membrane receptor protein	WP_034259324	6e-180	55.65	99	525
BF	c37069_g2_i1_1	2	2	2	0.39	0.39	0.39	61	63	71	0.342045	0.314237	0.327841	n.d.	n.d.	n.d.	Hemileia	Eukaryota	Basidiomycota	Pucciniales	beta-tubulin protein	CBX88680	3e-94	83.44	100	284
BF	c377600_g1_i1_1	4	4	3	0.43	0.43	0.31	221	179	272	0.377127	0.346467	0.260592	✔	n.d.	n.d.	Flavobacteriales	Bacteria	Bacteroidetes	Flavobacteriales	hypothetical protein VR77_01960	KJS07162	3e-53	38.56	100	187
BF	c38151_g1_i1_1	1	1	1	0.26	0.26	0.26	46	26	32	0.22803	0.209492	0.218561	n.d.	n.d.	n.d.	Solirubrobacter	Bacteria	Actinobacteria	Solirubrobacterales	molecular chaperone GroEL	WP_028057193	6e-55	81.74	100	190
BF	c384733_g1_i1_2	1	2	1	0.09	0.18	0.09	51	81	55	0.0789335	0.145033	0.0756557	n.d.	n.d.	✔	Vibrio	Bacteria	Proteobacteria	Vibrionales	hypothetical protein	WP_043010128	6e-54	47.25	64	188
BF	c4005_g1_i1_1	1	1	1	0.15	0.15	0.15	21	14	21	0.131556	0.120861	0.126093	✔	n.d.	✔	Maribacter	Bacteria	Bacteroidetes	Flavobacteriales	hypothetical protein	WP_027078867	1e-99	74.36	98	298
BF	c42871_g1_i1_1	1	1	1	0.22	0.22	0.22	15	22	28	0.192949	0.177262	0.184936	n.d.	n.d.	n.d.	Chryseobacterium	Bacteria	Bacteroidetes	Flavobacteriales	hypothetical protein	WP_051585224	5e-41	53.6	98	156
BF	c43611_g1_i1_1	2	1	1	0.06	0.03	0.03	70	14	29	0.0526223	0.0241721	0.0252186	✔	n.d.	n.d.	Flavobacterium	Bacteria	Bacteroidetes	Flavobacteriales	TonB-dependent receptor	WP_026703906	0	81.66	100	1496
BF	c44207_g1_i1_2	13	9	6	1.01	0.62	0.38	242	263	223	0.88581	0.499557	0.319435	n.d.	n.d.	n.d.	Luteimonas	Bacteria	Proteobacteria	Xanthomonadales	catalase	WP_027071949	0	83.77	100	889
BF	c521020_g1_i1_2	4	2	6	0.25	0.12	0.39	95	50	120	0.21926	0.0966884	0.327841	✔	n.d.	n.d.	Pontibacter	Bacteria	Bacteroidetes	Cytophagales	hypothetical protein	WP_018476778	0	60.33	97	568
BF	c521207_g1_i1_1	2	1	1	0.72	0.31	0.31	52	52	49	0.631468	0.249778	0.260592	n.d.	n.d.	n.d.	Flavobacterium	Bacteria	Bacteroidetes	Flavobacteriales	DNA-binding protein	WP_026710951	3e-52	96.67	90	170
BF	c523244_g1_i1_1	2	2	1	0.07	0.07	0.03	81	40	36	0.0613927	0.0564016	0.0252186	✔	n.d.	✔	Flexibacter	Bacteria	Bacteroidetes	Cytophagales	T9SS C-terminal target domain-containing protein	WP_035758377	3e-45	36.42	51	187
BF	c523555_g1_i1_1	2	1	3	0.05	0.03	0.08	56	28	56	0.043852	0.0241721	0.0672495	✔	n.d.	✔	Vitellibacter	Bacteria	Bacteroidetes	Flavobacteriales	SusC/RagA family TonB-linked outer membrane protein	WP_045079234	0	62.48	100	1314
BF	c524260_g1_i1_1	1	1	1	0.08	0.08	0.08	32	26	55	0.0701631	0.0644589	0.0672495	✔	n.d.	✔	Pseudoxanthomonas	Bacteria	Proteobacteria	Xanthomonadales	microcin C7 resistance protein MccF	WP_052633558	0	84.68	99	581
BF	c524475_g1_i1_1	3	3	1	0.67	0.67	0.19	135	118	81	0.587616	0.539844	0.159718	n.d.	n.d.	n.d.	Ensifer	Bacteria	Proteobacteria	Rhizobiales	ABC transporter substrate-binding protein	WP_025427791	9e-99	91.19	100	305
BF	c526901_g1_i1_2	1	1	1	0.16	0.16	0.16	32	35	32	0.140326	0.128918	0.134499	n.d.	n.d.	n.d.	Cystobacter	Bacteria	Proteobacteria	Myxococcales	phosphate transport regulator	WP_043413388	2e-49	48.81	95	170
BF	c527181_g1_i1_2	1	1	1	0.14	0.14	0.14	33	17	17	0.122785	0.112803	0.117687	✔	n.d.	✔	Luteimonas	Bacteria	Proteobacteria	Xanthomonadales	hypothetical protein	WP_051322698	1e-91	79.4	100	278
BF	c527952_g1_i1_1	1	1	1	0.21	0.21	0.21	21	18	43	0.184178	0.169205	0.17653	✔	n.d.	n.d.	n.d.	n.d.	n.d.	n.d.	n.d.	n.d.	n.d.	n.d.	n.d.	n.d.
BF	c530911_g1_i1_3	1	1	1	0.08	0.08	0.08	38	13	30	0.0701631	0.0644589	0.0672495	✔	n.d.	n.d.	Bradyrhizobium	Bacteria	Proteobacteria	Rhizobiales	aliphatic sulfonate ABC transporter	WP_015685786	0	88.39	99	619
BF	c533029_g1_i1_1	1	1	1	0.03	0.03	0.03	37	19	26	0.0263112	0.0241721	0.0252186	✔	n.d.	n.d.	Crocinitomix	Bacteria	Bacteroidetes	Flavobacteriales	T9SS C-terminal target domain-containing protein	WP_027420616	2e-83	53.03	78	295
BF	c53375_g1_i1_1	2	2	2	0.59	0.59	0.59	74	114	96	0.517453	0.475385	0.495965	n.d.	n.d.	n.d.	Altererythrobacter	Bacteria	Proteobacteria	Sphingomonadales	TonB-dependent receptor	WP_046903820	4e-29	54.63	99	121
BF	c536554_g1_i1_1	4	4	7	0.18	0.18	0.33	122	243	304	0.157867	0.145033	0.277404	n.d.	n.d.	n.d.	Stenotrophomonas	Bacteria	Proteobacteria	Xanthomonadales	TonB-dependent receptor	WP_049443930	5e-72	31.8	87	262
BF	c536682_g1_i1_2	1	1	1	0.23	0.23	0.23	38	47	38	0.201719	0.185319	0.193342	n.d.	n.d.	n.d.	Afipia	Bacteria	Proteobacteria	Rhizobiales	RNA signal recognition particle 4.5S RNA	WP_046828743	3e-54	71.43	98	177
BF	c538004_g1_i1_1	1	1	1	0.04	0.04	0.04	91	75	92	0.0350816	0.0322295	0.0336247	✔	n.d.	✔	Flavobacterium	Bacteria	Bacteroidetes	Flavobacteriales	T9SS C-terminal target domain-containing protein	WP_023576413	1e-92	52.42	50	321
BF	c586243_g1_i1_1	2	3	3	0.31	0.5	0.5	62	71	71	0.271882	0.402868	0.420309	✔	n.d.	n.d.	Leadbetterella	Bacteria	Bacteroidetes	Cytophagales	hypothetical protein	WP_013408273	2e-108	77.11	100	321
BF	c59178_g1_i1_2	4	5	6	0.3	0.39	0.48	189	141	102	0.263112	0.314237	0.403497	✔	n.d.	n.d.	Sorangium	Bacteria	Proteobacteria	Myxococcales	hypothetical protein	WP_020736589	7e-109	45.52	99	340
BF	c59617_g1_i1_3	1	1	1	0.09	0.09	0.09	73	54	39	0.0789335	0.0725163	0.0756557	✔	n.d.	n.d.	Aliihoeflea	Bacteria	Proteobacteria	Rhizobiales	hypothetical protein	WP_024586603	0	74.93	98	525
BF	c600504_g1_i1_1	1	1	1	0.23	0.23	0.23	68	69	62	0.201719	0.185319	0.193342	n.d.	✔	n.d.	n.d.	n.d.	n.d.	n.d.	n.d.	n.d.	n.d.	n.d.	n.d.	n.d.
BF	c64599_g1_i1_3	6	7	6	0.27	0.32	0.27	192	161	97	0.236801	0.257836	0.226967	n.d.	n.d.	✔	Anaerophaga	Bacteria	Bacteroidetes	Bacteroidales	T9SS C-terminal target domain-containing protein	WP_010419790	3e-14	28.53	51	87.4
BF	c69902_g1_i1_2	2	2	1	0.13	0.13	0.06	24	40	23	0.114015	0.104746	0.0504371	✔	n.d.	✔	Microbulbifer	Bacteria	Proteobacteria	Cellvibrionales	energy transducer TonB	WP_043319452	0	62.01	99	560
BF	c710992_g1_i1_2	1	1	2	0.03	0.03	0.05	22	27	40	0.0263112	0.0241721	0.0420309	✔	n.d.	✔	Robiginitalea	Bacteria	Bacteroidetes	Flavobacteriales	SusC/RagA family TonB-linked outer membrane protein	WP_015754596	0	60.8	97	1266
BF	c711977_g1_i1_3	5	7	6	0.23	0.33	0.28	175	227	140	0.201719	0.265893	0.235373	✔	✔	✔	Fischerella	Bacteria	Cyanobacteria	Stigonematales	hypothetical protein	WP_009455020	1e-14	31.34	29	87.8
BF	c712580_g1_i1_1	7	5	5	0.22	0.15	0.15	261	161	110	0.192949	0.120861	0.126093	✔	n.d.	n.d.	Flavobacterium	Bacteria	Bacteroidetes	Flavobacteriales	TonB-dependent receptor	KOS06692	0	60.7	100	1159
BF	c712704_g1_i1_1	7	9	7	0.21	0.28	0.21	205	283	179	0.184178	0.225606	0.17653	✔	n.d.	n.d.	Chryseobacterium	Bacteria	Bacteroidetes	Flavobacteriales	SusC/RagA family TonB-linked outer membrane protein	WP_034718601	0	83.17	100	1730
BF	c712704_g1_i1_2	1	1	1	0.06	0.06	0.06	63	58	19	0.0526223	0.0483442	0.0504371	✔	n.d.	n.d.	Chryseobacterium	Bacteria	Bacteroidetes	Flavobacteriales	lipoprotein	WP_048498462	0	75.73	100	761
BF	c714526_g1_i1_1	5	3	3	0.37	0.21	0.21	183	153	123	0.324504	0.169205	0.17653	✔	n.d.	n.d.	Leadbetterella	Bacteria	Bacteroidetes	Cytophagales	SusC/RagA family TonB-linked outer membrane protein	WP_013409705	0	80.36	100	677
BF	c715266_g1_i1_1	5	3	4	0.23	0.13	0.18	140	122	161	0.201719	0.104746	0.151311	n.d.	n.d.	✔	Marinobacterium	Bacteria	Proteobacteria	Oceanospirillales	hypothetical protein	WP_027857742	0	62.75	92	793
BF	c715511_g1_i1_1	1	1	1	0.23	0.23	0.23	34	19	27	0.201719	0.185319	0.193342	n.d.	n.d.	✔	Luteimonas	Bacteria	Proteobacteria	Xanthomonadales	hypothetical protein	WP_027070911	6e-68	87.39	100	212
BF	c720186_g1_i1_1	2	3	4	0.33	0.54	0.77	66	74	129	0.289423	0.435098	0.647276	✔	n.d.	n.d.	Altererythrobacter	Bacteria	Proteobacteria	Sphingomonadales	flagellar motor protein MotB	WP_046902715	4e-45	47.85	100	164
BF	c730685_g1_i1_1	1	1	1	0.17	0.17	0.17	60	118	119	0.149097	0.136975	0.142905	✔	n.d.	✔	Cellvibrio	Bacteria	Proteobacteria	Cellvibrionales	PEP-CTERM domain protein	WP_049630433	2e-34	53.89	100	130
BF	c752974_g1_i1_1	1	3	1	0.11	0.38	0.11	51	71	51	0.0964743	0.30618	0.0924681	n.d.	n.d.	n.d.	Caulobacter	Bacteria	Proteobacteria	Caulobacterales	TonB-dependent receptor	WP_012285890	2e-60	46.51	99	216
BF	c76312_g1_i1_2	5	5	5	0.37	0.37	0.37	386	476	556	0.324504	0.298123	0.311029	✔	n.d.	✔	n.d.	n.d.	n.d.	n.d.	n.d.	n.d.	n.d.	n.d.	n.d.	n.d.
BF	c77186_g1_i1_1	3	1	1	0.15	0.05	0.05	70	38	49	0.131556	0.0402868	0.0420309	n.d.	n.d.	n.d.	Dyadobacter	Bacteria	Bacteroidetes	Cytophagales	cell envelope biogenesis protein OmpA	WP_015814513	0	60.24	99	711
BF	c77707_g1_i1_3	2	1	2	0.15	0.07	0.15	89	69	139	0.131556	0.0564016	0.126093	n.d.	n.d.	n.d.	Luteimonas	Bacteria	Proteobacteria	Xanthomonadales	two-component system response regulator	WP_027072480	0	92	91	657
BF	c79190_g1_i1_3	4	4	2	0.2	0.2	0.1	60	43	30	0.175408	0.161147	0.0840619	✔	n.d.	n.d.	Lysobacter	Bacteria	Proteobacteria	Xanthomonadales	peptidase M1	WP_036206418	0	66.02	97	756
BF	c81455_g1_i1_1	1	1	1	0.1	0.1	0.1	15	39	40	0.0877039	0.0805737	0.0840619	n.d.	n.d.	n.d.	Saccharophagus	Bacteria	Proteobacteria	Cellvibrionales	transcriptional regulator, AraC family	ABD80921	4e-122	68.03	100	364
BF	c93047_g1_i1_1	9	8	8	0.28	0.24	0.24	284	201	183	0.245571	0.193377	0.201748	✔	n.d.	n.d.	Flavobacterium	Bacteria	Bacteroidetes	Flavobacteriales	SusC/RagA family TonB-linked outer membrane protein	WP_022826845	0	57.21	100	1187
BF	c93047_g1_i1_2	5	5	1	0.31	0.31	0.06	150	183	55	0.271882	0.249778	0.0504371	✔	n.d.	n.d.	Flavobacterium	Bacteria	Bacteroidetes	Flavobacteriales	hypothetical protein	WP_022826846	9e-171	52.88	99	503
BF	c207053_g3_i1_4	#N/A	1	1	#N/A	0.03	0.03	#N/A	21	48	#N/A	0.0208088	0.0213554	✔	n.d.	n.d.	Congregibacter	Bacteria	Proteobacteria	Cellvibrionales	TonB-denpendent receptor	WP_008293930	5.69426e-121	36.6712	93.073	385.185
BF	c193875_g1_i1_1	1	1	#N/A	0.19	0.19	#N/A	46	48	#N/A	0.144311	0.131789	#N/A	n.d.	n.d.	n.d.	n.d	n.d	n.d	n.d	n.d	n.d	n.d	n.d	n.d	n.d
BF	c200249_g1_i1_2	#N/A	1	1	#N/A	0.16	0.16	#N/A	15	17	#N/A	0.11098	0.113895	n.d.	n.d.	✔	n.d	n.d	n.d	n.d	MULTISPECIES: type II secretion system protein GspG	WP_006477246	3.16235e-07	40	33.3333	45.8246
BF	c209862_g4_i1_1	#N/A	4	3	#N/A	0.36	0.26	#N/A	86	78	#N/A	0.249705	0.18508	n.d.	n.d.	n.d.	Dictyostelium discoideum	Eukaryota	Amoebozoa	Dictyosteliida	hypothetical protein DDB_Gn.d275n.d23	XP_643865	0	94.2197	92.0213	691.804
BF	c196542_g1_i2_1	#N/A	1	1	#N/A	0.14	0.14	#N/A	24	68	#N/A	0.0971076	0.0996583	✔	n.d.	n.d.	n.d	n.d	n.d	n.d	#N/A	#N/A	#N/A	#N/A	#N/A	#N/A
BF	c201094_g2_i1_1	#N/A	1	1	#N/A	0.11	0.11	#N/A	28	27	#N/A	0.0762988	0.078303	n.d.	n.d.	n.d.	n.d	n.d	n.d	n.d	n.d	n.d	n.d	n.d	n.d	n.d
BF	c196742_g2_i1_7	#N/A	1	1	#N/A	0.12	0.12	#N/A	63	61	#N/A	0.0832351	0.0854214	✔	n.d.	n.d.	n.d	n.d	n.d	n.d	n.d	n.d	n.d	n.d	n.d	n.d
BF	c528638_g1_i1_1	3	#N/A	1	0.27	#N/A	0.08	54	#N/A	28	0.205074	#N/A	0.0569476	✔	n.d.	n.d.	n.d	n.d	n.d	n.d	n.d	n.d	n.d	n.d	n.d	n.d
BF	c540340_g1_i1_1	1	#N/A	1	0.07	#N/A	0.07	23	#N/A	27	0.0531672	#N/A	0.0498292	✔	✔	n.d.	n.d	n.d	n.d	n.d	n.d	n.d	n.d	n.d	n.d	n.d
BF	c523555_g1_i1_2	1	#N/A	1	0.06	#N/A	0.06	20	#N/A	35	0.0455719	#N/A	0.0427107	n.d.	n.d.	n.d.	n.d	n.d	n.d	n.d	n.d	n.d	n.d	n.d	n.d	n.d
BF	c196452_g2_i1_5	2	#N/A	1	0.36	#N/A	0.17	43	#N/A	48	0.273432	#N/A	0.121014	✔	n.d.	✔	n.d	Bacteria	Proteobacteria	n.d	MULTISPECIES: peptidoglycan-associated lipoprotein	WP_003111417	8.4885e-29	50.4505	66.0714	105.531
BF	c206296_g7_i1_6	1	#N/A	3	0.03	#N/A	0.09	20	#N/A	116	0.022786	#N/A	0.0640661	✔	n.d.	n.d.	Congregibacter	Bacteria	Proteobacteria	Cellvibrionales	TonB-denpendent receptor	WP_008293476	1.32438e-74	30.1192	97.5687	264.233
BF	c553959_g1_i1_2	#N/A	1	1	#N/A	0.14	0.14	#N/A	25	16	#N/A	0.0971076	0.0996583	✔	n.d.	✔	n.d	n.d	n.d	n.d	n.d	n.d	n.d	n.d	n.d	n.d
BF	c155278_g1_i2_2	1	#N/A	1	0.03	#N/A	0.03	21	#N/A	25	0.022786	#N/A	0.0213554	✔	n.d.	n.d.	Congregibacter	Bacteria	Proteobacteria	Cellvibrionales	TonB-denpendent receptor	WP_008293930	2.68458e-46	28.43	89.0428	176.022
BF	c193118_g2_i1_1	3	2	#N/A	0.05	0.05	#N/A	33	56	#N/A	0.0379766	0.0346813	#N/A	✔	n.d.	✔	n.d	n.d	n.d	n.d	IroN protein	CAC43424	2.68988e-05	32.9193	22.2069	46.2098
BF	c349698_g1_i1_5	1	2	#N/A	0.09	0.18	#N/A	13	16	#N/A	0.0683579	0.124853	#N/A	✔	✔	n.d.	n.d	n.d	n.d	n.d	n.d	n.d	n.d	n.d	n.d	n.d
BF	c187158_g1_i1_3	#N/A	2	1	#N/A	0.12	0.06	#N/A	39	25	#N/A	0.0832351	0.0427107	✔	n.d.	n.d.	n.d	n.d	n.d	n.d	n.d	n.d	n.d	n.d	n.d	n.d
BF	c208265_g14_i1_28	1	1	#N/A	0.03	0.03	#N/A	14	14	#N/A	0.022786	0.0208088	#N/A	n.d.	n.d.	n.d.	Congregibacter	Bacteria	Proteobacteria	Cellvibrionales	TonB-denpendent receptor	WP_008293476	4.32505e-32	25.8786	99.26	132.88
BF	c210054_g1_i2_20	2	2	#N/A	0.04	0.04	#N/A	52	22	#N/A	0.0303813	0.027745	#N/A	n.d.	n.d.	n.d.	Giardia	Eukaryota	Fornicata	Hexamitidae	DNA-directed RNA polymerase RPB2	XP_001708583	2.59377e-34	29.0155	29.8531	141.354
BF	c185673_g1_i1_1	2	2	#N/A	0.35	0.35	#N/A	53	41	#N/A	0.265836	0.242769	#N/A	n.d.	✔	n.d.	Streptococcaceae	Bacteria	Terrabacteria group	Bacilli	MULTISPECIES: NAD(P)H-dependent oxidoreductase	WP_000673640	1.16577e-20	33.1361	41.1192	86.6557
BF	c210210_g2_i1_1	2	4	#N/A	0.06	0.19	#N/A	106	112	#N/A	0.0455719	0.131789	#N/A	✔	✔	n.d.	Dictyostelium discoideum	Eukaryota	Amoebozoa	Dictyosteliida	hypothetical protein DDB_Gn.d274185	XP_644277	1.92568e-08	28.2895	35.3488	54.299
BF	c349698_g1_i1_1	#N/A	1	1	#N/A	0.04	0.04	#N/A	35	31	#N/A	0.027745	0.0284738	n.d.	✔	n.d.	n.d	n.d	n.d	n.d	n.d	n.d	n.d	n.d	n.d	n.d
BF	c203693_g1_i1_7	#N/A	1	1	#N/A	0.02	0.02	#N/A	21	29	#N/A	0.0138725	0.0142369	✔	✔	n.d.	Ruminococcaceae	Bacteria	Terrabacteria group	Clostridia	glycoside hydrolase	WP_003513765	3.51712e-10	31.7073	26.4943	62.3882
BF	c209968_g1_i1_2	4	#N/A	3	0.65	#N/A	0.65	97	#N/A	71	0.493696	#N/A	0.462699	n.d.	n.d.	n.d.	n.d	n.d	n.d	n.d	n.d	n.d	n.d	n.d	n.d	n.d
BF	c69087_g1_i1_1	2	#N/A	2	0.66	#N/A	0.66	33	#N/A	42	0.501291	#N/A	0.469818	n.d.	n.d.	n.d.	n.d	Bacteria	Proteobacteria	n.d	MULTISPECIES: 5n.dS ribosomal protein L17	WP_003255451	1.18744e-49	73.7374	77.3438	155.221
BF	c199986_g1_i1_1	2	2	#N/A	0.63	0.63	#N/A	52	34	#N/A	0.478505	0.436984	#N/A	n.d.	n.d.	n.d.	n.d	n.d	n.d	n.d	n.d	n.d	n.d	n.d	n.d	n.d
BF	c207543_g1_i2_1	2	1	#N/A	0.17	0.17	#N/A	55	30	#N/A	0.12912	0.117916	#N/A	n.d.	n.d.	n.d.	n.d	n.d	n.d	n.d	n.d	n.d	n.d	n.d	n.d	n.d
BF	c208734_g2_i2_2	#N/A	3	2	#N/A	0.3	0.19	#N/A	39	28	#N/A	0.208088	0.135251	n.d.	n.d.	n.d.	Dictyostelium discoideum	Eukaryota	Amoebozoa	Dictyosteliida	G-protein-coupled receptor family 3 protein 9	XP_645258	1.00085e-15	25.1852	34.4828	75.485
BF	c204429_g2_i1_3	2	2	#N/A	0.31	0.31	#N/A	72	27	#N/A	0.235455	0.215024	#N/A	✔	n.d.	✔	n.d	n.d	n.d	n.d	n.d	n.d	n.d	n.d	n.d	n.d
BF	c171906_g1_i1_1	1	#N/A	1	0.26	#N/A	0.26	64	#N/A	71	0.197478	#N/A	0.18508	✔	n.d.	✔	n.d	n.d	n.d	n.d	n.d	n.d	n.d	n.d	n.d	n.d
BF	c210001_g1_i1_38	#N/A	1	1	#N/A	0.24	0.24	#N/A	17	16	#N/A	0.16647	0.170843	n.d.	n.d.	n.d.	n.d	Bacteria	n.d	n.d	MULTISPECIES: 5n.dS ribosomal protein L14	WP_005548786	1.10787e-68	84.2975	98.374	204.527
BF	c210051_g4_i1_1	#N/A	1	1	#N/A	0.27	0.27	#N/A	45	39	#N/A	0.187279	0.192198	n.d.	n.d.	n.d.	Mycobacteriaceae	Bacteria	Terrabacteria group	Actinobacteria	MULTISPECIES: 5n.dS ribosomal protein L22	WP_003403587	4.53666e-23	52.9412	51.7766	88.5817
BF	c209583_g2_i1_3	#N/A	3	2	#N/A	0.19	0.12	#N/A	74	89	#N/A	0.131789	0.0854214	n.d.	n.d.	n.d.	n.d	n.d	n.d	n.d	MULTISPECIES: ATP synthase subunit beta	WP_000190506	0	76.5957	102.174	719.924
BF	c172760_g1_i2_1	#N/A	1	1	#N/A	0.2	0.2	#N/A	16	23	#N/A	0.138725	0.142369	n.d.	n.d.	n.d.	n.d	Bacteria	Proteobacteria	n.d	MULTISPECIES: branched chain amino acid ABC transporter substrate-binding protein	WP_000827696	2.04424e-11	28.8732	38.4824	58.9214
BF	c205365_g3_i1_20	1	#N/A	1	0.26	#N/A	0.26	22	#N/A	16	0.197478	#N/A	0.18508	✔	n.d.	n.d.	n.d	n.d	n.d	n.d	n.d	n.d	n.d	n.d	n.d	n.d
BF	c210051_g4_i1_10	1	1	#N/A	0.26	0.26	#N/A	28	33	#N/A	0.197478	0.180343	#N/A	✔	n.d.	n.d.	Vibrio	Bacteria	Proteobacteria	Vibrionales	MULTISPECIES: 5n.dS ribosomal protein L18	WP_000358092	1.99175e-34	68.4211	81.1966	116.316
BF	c208192_g1_i1_9	1	2	#N/A	0.25	0.25	#N/A	17	16	#N/A	0.189883	0.173406	#N/A	n.d.	n.d.	n.d.	Shewanella	Bacteria	Proteobacteria	Alteromonadales	MULTISPECIES: 5n.dS ribosomal protein L7/L12	WP_007644333	1.64501e-39	59.3496	100.82	129.798
BF	c210259_g4_i2_2	#N/A	2	1	#N/A	0.51	0.23	#N/A	24	46	#N/A	0.353749	0.163724	n.d.	n.d.	n.d.	n.d	n.d	n.d	n.d	MULTISPECIES: 3n.dS ribosomal protein S12	WP_003255492	2.91305e-81	95.082	99.187	236.498
BF	c199603_g1_i2_1	#N/A	1	2	#N/A	0.08	0.18	#N/A	29	26	#N/A	0.05549	0.128132	✔	n.d.	n.d.	n.d	n.d	n.d	n.d	MULTISPECIES: iron ABC transporter substrate-binding protein	WP_003095046	9.23912e-09	24.4898	58.5075	53.9138
BF	c27767_g1_i1_1	1	#N/A	1	0.18	#N/A	0.18	15	#N/A	27	0.136716	#N/A	0.128132	n.d.	n.d.	n.d.	n.d	n.d	n.d	n.d	n.d	n.d	n.d	n.d	n.d	n.d
BF	c206455_g4_i2_8	1	3	#N/A	0.02	0.07	#N/A	18	72	#N/A	0.0151906	0.0485538	#N/A	n.d.	n.d.	n.d.	Congregibacter	Bacteria	Proteobacteria	Cellvibrionales	TonB-denpendent receptor	WP_008293476	8.6853e-13	26.3852	40.0634	70.8626
BF	c200861_g1_i3_1	1	1	#N/A	0.19	0.19	#N/A	31	78	#N/A	0.144311	0.131789	#N/A	n.d.	n.d.	n.d.	n.d	n.d	n.d	n.d	n.d	n.d	n.d	n.d	n.d	n.d
BF	c207080_g2_i2_8	#N/A	1	1	#N/A	0.11	0.11	#N/A	27	32	#N/A	0.0762988	0.078303	✔	n.d.	✔	n.d	n.d	n.d	n.d	n.d	n.d	n.d	n.d	n.d	n.d
BF	c207924_g4_i1_4	1	2	#N/A	0.18	0.39	#N/A	26	65	#N/A	0.136716	0.270514	#N/A	n.d.	n.d.	n.d.	Yersinia	Bacteria	Proteobacteria	Enterobacterales	MULTISPECIES: 2-Cys peroxiredoxin	WP_002210984	2.23944e-60	57.1429	96.4072	186.422
BF	c368635_g1_i1_3	3	#N/A	2	0.35	#N/A	0.22	48	#N/A	55	0.265836	#N/A	0.156606	n.d.	n.d.	n.d.	n.d	Bacteria	Proteobacteria	n.d	MULTISPECIES: glutathione-dependent formaldehyde dehydrogenase	WP_000646173	1.31131e-76	46.2406	64.5631	240.35
BF	c198961_g3_i1_3	1	1	#N/A	0.28	0.28	#N/A	21	38	#N/A	0.212669	0.194215	#N/A	n.d.	n.d.	n.d.	Pseudomonas	Bacteria	Proteobacteria	Pseudomonadales	MULTISPECIES: integration host factor	WP_003253355	2.7799e-27	53.4091	88.8889	97.0561
BF	c208095_g4_i1_22	#N/A	1	1	#N/A	0.27	0.27	#N/A	23	26	#N/A	0.187279	0.192198	n.d.	n.d.	n.d.	n.d	Bacteria	Proteobacteria	n.d	MULTISPECIES: thiol reductase thioredoxin	WP_003096336	1.32402e-52	67.619	97.2222	162.155
BF	c192183_g3_i1_3	1	1	#N/A	0.26	0.26	#N/A	43	61	#N/A	0.197478	0.180343	#N/A	n.d.	n.d.	n.d.	n.d	Bacteria	Proteobacteria	n.d	MULTISPECIES: glutaredoxin	WP_003092082	4.44331e-57	75.7576	91.6667	173.711
BF	c728353_g1_i1_2	#N/A	1	1	#N/A	0.13	0.13	#N/A	54	26	#N/A	0.0901713	0.0925399	n.d.	n.d.	✔	n.d	n.d	n.d	n.d	#N/A	#N/A	#N/A	#N/A	#N/A	#N/A
BF	c208475_g4_i1_2	#N/A	1	1	#N/A	0.17	0.17	#N/A	26	16	#N/A	0.117916	0.121014	n.d.	n.d.	n.d.	n.d	n.d	n.d	n.d	n.d	n.d	n.d	n.d	n.d	n.d
BF	c200441_g1_i1_15	2	#N/A	2	0.25	#N/A	0.25	32	#N/A	38	0.189883	#N/A	0.177961	n.d.	n.d.	n.d.	Pseudomonas	Bacteria	Proteobacteria	Pseudomonadales	MULTISPECIES: succinate dehydrogenase iron-sulfur subunit	WP_003254212	9.017e-144	79.8283	99.5726	404.06
BF	c210246_g2_i3_1	#N/A	1	1	#N/A	0.25	0.25	#N/A	30	24	#N/A	0.173406	0.177961	n.d.	n.d.	n.d.	n.d	Bacteria	Proteobacteria	Pasteurellales	MULTISPECIES: 3n.dS ribosomal protein S11	WP_005701868	1.65737e-55	65.5738	94.5736	171.014
BF	c207247_g3_i3_3	#N/A	3	5	#N/A	0.11	0.15	#N/A	80	70	#N/A	0.0762988	0.106777	n.d.	n.d.	✔	Congregibacter	Bacteria	Proteobacteria	Cellvibrionales	membrane protein	WP_008294002	8.53674e-08	39.7959	39.6761	52.373
BF	c167140_g1_i1_1	#N/A	1	1	#N/A	0.24	0.24	#N/A	104	69	#N/A	0.16647	0.170843	✔	n.d.	n.d.	n.d	n.d	n.d	n.d	n.d	n.d	n.d	n.d	n.d	n.d
BF	c205851_g1_i1_25	#N/A	1	1	#N/A	0.24	0.24	#N/A	30	52	#N/A	0.16647	0.170843	n.d.	n.d.	✔	Vibrio	Bacteria	Proteobacteria	Vibrionales	MSHA biogenesis protein MshA, partial	WP_000828585	4.97777e-14	63.8298	26.8571	63.929
BF	c210051_g4_i1_4	1	#N/A	1	0.24	#N/A	0.24	26	#N/A	66	0.182288	#N/A	0.170843	n.d.	n.d.	n.d.	n.d	n.d	n.d	n.d	MULTISPECIES: 5n.dS ribosomal protein L14	WP_000613955	3.71212e-71	86.7769	98.374	210.69
BF	c30217_g1_i1_1	#N/A	1	1	#N/A	0.16	0.16	#N/A	17	14	#N/A	0.11098	0.113895	✔	n.d.	n.d.	n.d	n.d	n.d	n.d	n.d	n.d	n.d	n.d	n.d	n.d
BF	c207214_g1_i1_2	3	#N/A	2	0.16	#N/A	0.1	57	#N/A	76	0.121525	#N/A	0.0711845	✔	n.d.	✔	n.d	n.d	n.d	n.d	n.d	n.d	n.d	n.d	n.d	n.d
BF	c153307_g1_i1_1	#N/A	1	2	#N/A	0.14	0.31	#N/A	39	17	#N/A	0.0971076	0.220672	✔	n.d.	n.d.	n.d	n.d	n.d	n.d	n.d	n.d	n.d	n.d	n.d	n.d
BF	c200496_g1_i2_3	1	1	#N/A	0.09	0.09	#N/A	24	20	#N/A	0.0683579	0.0624263	#N/A	✔	n.d.	n.d.	n.d	n.d	n.d	n.d	MULTISPECIES: hypothetical protein	WP_003104841	4.86041e-138	62.3333	96.1538	395.971
BF	c200915_g1_i1_3	1	#N/A	1	0.09	#N/A	0.09	40	#N/A	49	0.0683579	#N/A	0.0640661	n.d.	n.d.	n.d.	Mycobacteriaceae	Bacteria	Terrabacteria group	Actinobacteria	MULTISPECIES: carbon monoxide dehydrogenase large subunit	WP_003900133	2.292e-08	27.8523	37.2966	53.5286
BF	c207891_g3_i1_5	#N/A	1	1	#N/A	0.15	0.15	#N/A	23	32	#N/A	0.104044	0.106777	n.d.	n.d.	n.d.	n.d	Bacteria	Proteobacteria	n.d	MULTISPECIES: deoxycytidine triphosphate deaminase	WP_003092017	4.76006e-113	78.836	100.532	322.398
BF	c208265_g6_i1_7	#N/A	1	1	#N/A	0.09	0.09	#N/A	34	15	#N/A	0.0624263	0.0640661	n.d.	n.d.	n.d.	Bacillaceae	Bacteria	Terrabacteria group	Bacilli	MULTISPECIES: arginase	WP_000711571	5.3632e-72	41.1565	98.9899	226.098
BF	c210207_g7_i1_3	1	#N/A	1	0.11	#N/A	0.11	21	#N/A	62	0.0835485	#N/A	0.078303	n.d.	n.d.	n.d.	Vibrio	Bacteria	Proteobacteria	Vibrionales	outer membrane protein assembly factor BamD	WP_000877198	7.81796e-16	27.2251	79.2531	72.4034
BF	c202125_g1_i1_1	#N/A	2	1	#N/A	0.14	0.14	#N/A	104	58	#N/A	0.0971076	0.0996583	n.d.	n.d.	n.d.	n.d	n.d	n.d	n.d	n.d	n.d	n.d	n.d	n.d	n.d
BF	c175906_g1_i1_1	#N/A	1	1	#N/A	0.21	0.21	#N/A	33	43	#N/A	0.145661	0.149487	n.d.	n.d.	n.d.	Dictyostelium discoideum	Eukaryota	Amoebozoa	Dictyosteliida	hypothetical protein DDB_Gn.d274n.d59	XP_644388	1.84942e-13	29.8387	86.7133	62.3882
BF	c210051_g4_i1_12	1	#N/A	1	0.21	#N/A	0.21	30	#N/A	33	0.159502	#N/A	0.149487	n.d.	n.d.	n.d.	n.d	Bacteria	Proteobacteria	n.d	MULTISPECIES: 5n.dS ribosomal protein L15	WP_003093695	4.54165e-55	58.7413	99.3056	171.4
BF	c204510_g2_i1_2	1	#N/A	1	0.2	#N/A	0.2	16	#N/A	35	0.151906	#N/A	0.142369	n.d.	n.d.	n.d.	Pseudomonas	Bacteria	Proteobacteria	Pseudomonadales	MULTISPECIES: 5n.dS ribosomal protein L9	WP_003249568	1.33082e-58	67.4074	91.2162	180.644
BF	c391700_g1_i1_1	#N/A	2	1	#N/A	0.2	0.2	#N/A	28	31	#N/A	0.138725	0.142369	✔	n.d.	n.d.	n.d	n.d	n.d	n.d	n.d	n.d	n.d	n.d	n.d	n.d
BF	c62293_g1_i1_1	1	#N/A	1	0.2	#N/A	0.2	33	#N/A	35	0.151906	#N/A	0.142369	✔	n.d.	✔	n.d	n.d	n.d	n.d	N-acetylmuramoyl-L-alanine amidase	WP_003723525	1.89775e-06	32.8358	15.6909	43.8986
BF	c208120_g4_i1_12	#N/A	2	2	#N/A	0.13	0.13	#N/A	94	105	#N/A	0.0901713	0.0925399	n.d.	n.d.	n.d.	n.d	Bacteria	Proteobacteria	n.d	MULTISPECIES: ATP synthase subunit beta	WP_003097130	0	84.2672	101.31	796.964
BF	c4395_g1_i1_1	1	#N/A	1	0.09	#N/A	0.09	16	#N/A	17	0.0683579	#N/A	0.0640661	n.d.	n.d.	n.d.	n.d	n.d	n.d	n.d	n.d	n.d	n.d	n.d	n.d	n.d
BF	c196765_g1_i1_4	1	2	#N/A	0.12	0.24	#N/A	15	28	#N/A	0.0911439	0.16647	#N/A	n.d.	n.d.	n.d.	n.d	n.d	n.d	n.d	n.d	n.d	n.d	n.d	n.d	n.d
BF	c204816_g2_i1_1	1	1	#N/A	0.18	0.18	#N/A	58	40	#N/A	0.136716	0.124853	#N/A	n.d.	n.d.	n.d.	Vibrio	Bacteria	Proteobacteria	Vibrionales	protein-export protein SecB	WP_000796512	3.1807e-34	45.7364	83.7662	119.013
BF	c209736_g2_i3_59	1	#N/A	1	0.07	#N/A	0.07	51	#N/A	52	0.0531672	#N/A	0.0498292	n.d.	n.d.	✔	Yersinia	Bacteria	Proteobacteria	Enterobacterales	MULTISPECIES: UDP-glucose 6-dehydrogenase	WP_002210664	4.54517e-19	25.7831	92.6339	87.0409
BF	c179788_g1_i1_1	#N/A	1	2	#N/A	0.11	0.24	#N/A	45	53	#N/A	0.0762988	0.170843	n.d.	n.d.	✔	n.d	n.d	n.d	n.d	n.d	n.d	n.d	n.d	n.d	n.d
BF	c207131_g1_i3_4	3	#N/A	2	0.17	#N/A	0.17	77	#N/A	74	0.12912	#N/A	0.121014	✔	n.d.	✔	n.d	Bacteria	Proteobacteria	n.d	MULTISPECIES: branched chain amino acid ABC transporter substrate-binding protein	WP_000827696	2.16125e-78	39.3768	95.664	247.284
BF	c208120_g4_i1_9	1	#N/A	1	0.17	#N/A	0.17	13	#N/A	44	0.12912	#N/A	0.121014	n.d.	n.d.	n.d.	saccharomyceta	Eukaryota	Opisthokonta	Dikarya	ATP synthase subunit 5	XP_956517	6.79561e-18	30.0613	74.0909	76.6406
BF	c148108_g1_i1_1	#N/A	1	1	#N/A	0.16	0.16	#N/A	28	36	#N/A	0.11098	0.113895	n.d.	n.d.	n.d.	n.d	n.d	n.d	n.d	n.d	n.d	n.d	n.d	n.d	n.d
BF	c192451_g1_i1_1	1	#N/A	1	0.16	#N/A	0.16	15	#N/A	28	0.121525	#N/A	0.113895	n.d.	n.d.	n.d.	Campylobacteraceae	Bacteria	Proteobacteria	Epsilonproteobacteria	MULTISPECIES: non-heme ferritin	WP_002852256	7.24033e-23	33.5404	96.4072	89.7373
BF	c200720_g1_i1_2	1	#N/A	1	0.08	#N/A	0.08	35	#N/A	29	0.0607626	#N/A	0.0569476	✔	n.d.	✔	Vibrio	Bacteria	Proteobacteria	Vibrionales	amino acid ABC transporter substrate-binding protein	WP_001284567	6.98047e-116	52.3962	91.5205	342.813
BF	c204347_g1_i1_4	1	#N/A	1	0.16	#N/A	0.16	50	#N/A	38	0.121525	#N/A	0.113895	n.d.	n.d.	n.d.	n.d	n.d	n.d	n.d	n.d	n.d	n.d	n.d	n.d	n.d
BF	c208734_g1_i1_3	1	#N/A	1	0.08	#N/A	0.08	16	#N/A	15	0.0607626	#N/A	0.0569476	✔	n.d.	n.d.	Dictyostelium discoideum	Eukaryota	Amoebozoa	Dictyosteliida	G-protein-coupled receptor family 3 protein 9	XP_645258	1.31847e-19	27.476	39.9745	88.5817
BF	c209012_g4_i1_2	#N/A	1	1	#N/A	0.05	0.05	#N/A	15	19	#N/A	0.0346813	0.0355923	n.d.	n.d.	✔	n.d	Bacteria	Proteobacteria	Pseudomonadales	MULTISPECIES: cation acetate symporter	WP_003158805	2.36113e-22	26.7123	79.3478	98.9821
BF	c209328_g5_i1_7	#N/A	1	1	#N/A	0.08	0.08	#N/A	41	26	#N/A	0.05549	0.0569476	n.d.	n.d.	n.d.	Streptococcaceae	Bacteria	Terrabacteria group	Bacilli	MULTISPECIES: ABC transporter ATP-binding protein	WP_000229966	4.33449e-127	51.5068	96.817	372.474
BF	c44039_g2_i1_1	#N/A	1	1	#N/A	0.16	0.16	#N/A	26	53	#N/A	0.11098	0.113895	n.d.	n.d.	n.d.	n.d	n.d	n.d	n.d	n.d	n.d	n.d	n.d	n.d	n.d
BF	c191139_g1_i1_2	1	#N/A	1	0.06	#N/A	0.06	36	#N/A	44	0.0455719	#N/A	0.0427107	n.d.	n.d.	n.d.	n.d	n.d	n.d	n.d	n.d	n.d	n.d	n.d	n.d	n.d
BF	c197817_g1_i1_9	#N/A	2	2	#N/A	0.15	0.15	#N/A	20	41	#N/A	0.104044	0.106777	✔	n.d.	✔	Staphylococcaceae	Bacteria	Terrabacteria group	Bacilli	MULTISPECIES: quinol oxidase subunit 2	WP_000032836	3.19059e-16	25.3589	57.1038	77.411
BF	c152359_g1_i1_2	#N/A	1	1	#N/A	0.13	0.13	#N/A	59	78	#N/A	0.0901713	0.0925399	n.d.	n.d.	n.d.	n.d	n.d	n.d	n.d	n.d	n.d	n.d	n.d	n.d	n.d
BF	c209736_g2_i3_60	2	#N/A	1	0.11	#N/A	0.05	28	#N/A	21	0.0835485	#N/A	0.0355923	n.d.	n.d.	n.d.	n.d	Bacteria	Proteobacteria	Enterobacterales	MULTISPECIES: NAD-dependent epimerase	WP_000670926	2.73981e-158	63.8554	99.4012	456.447
BF	c4170_g2_i1_2	#N/A	2	2	#N/A	0.05	0.05	#N/A	15	36	#N/A	0.0346813	0.0355923	n.d.	n.d.	✔	n.d	n.d	n.d	n.d	IroN protein	CAC43424	3.58557e-05	35.2941	14.069	45.8246
BF	c200069_g1_i1_2	1	3	#N/A	0.06	0.18	#N/A	19	34	#N/A	0.0455719	0.124853	#N/A	✔	n.d.	n.d.	n.d	n.d	n.d	n.d	n.d	n.d	n.d	n.d	n.d	n.d
BF	c207114_g1_i1_8	#N/A	1	1	#N/A	0.06	0.06	#N/A	66	57	#N/A	0.0416175	0.0427107	✔	n.d.	n.d.	n.d	n.d	n.d	n.d	n.d	n.d	n.d	n.d	n.d	n.d
BF	c208243_g3_i1_1	1	#N/A	1	0.06	#N/A	0.06	33	#N/A	32	0.0455719	#N/A	0.0427107	n.d.	n.d.	n.d.	Yersinia	Bacteria	Proteobacteria	Enterobacterales	MULTISPECIES: DNA-directed RNA polymerase subunit beta'	WP_002210677	2.02384e-160	58.2569	31.01	490.73
BF	c198379_g2_i1_2	#N/A	1	1	#N/A	0.11	0.11	#N/A	29	40	#N/A	0.0762988	0.078303	n.d.	n.d.	✔	Dictyostelium discoideum	Eukaryota	Amoebozoa	Dictyosteliida	ADP/ATP translocase	XP_647166	1.35411e-79	56.8548	80.2589	244.202
BF	c208249_g1_i1_2	2	2	#N/A	0.05	0.05	#N/A	45	66	#N/A	0.0379766	0.0346813	#N/A	✔	n.d.	n.d.	n.d	n.d	n.d	n.d	IroN protein	CAC43424	3.70667e-05	40	13.1034	45.4394
BF	c209371_g4_i1_2	#N/A	2	2	#N/A	0.11	0.11	#N/A	58	26	#N/A	0.0762988	0.078303	n.d.	n.d.	n.d.	n.d	n.d	n.d	n.d	n.d	n.d	n.d	n.d	n.d	n.d
BF	c521020_g1_i1_1	3	#N/A	3	0.05	#N/A	0.05	107	#N/A	101	0.0379766	#N/A	0.0355923	✔	n.d.	n.d.	n.d	n.d	n.d	n.d	n.d	n.d	n.d	n.d	n.d	n.d
BF	c194385_g3_i1_2	#N/A	1	2	#N/A	0.1	0.1	#N/A	37	58	#N/A	0.0693626	0.0711845	n.d.	n.d.	n.d.	n.d	Bacteria	Proteobacteria	n.d	MULTISPECIES: UTP--glucose-1-phosphate uridylyltransferase	WP_000718995	4.07836e-57	40.3042	87.0861	186.808
BF	c206138_g1_i1_2	1	1	#N/A	0.1	0.1	#N/A	35	33	#N/A	0.0759532	0.0693626	#N/A	n.d.	n.d.	✔	Vibrio	Bacteria	Proteobacteria	Vibrionales	S26 family signal peptidase	WP_000024072	8.8093e-64	45.2107	87.5839	203.371
BF	c208484_g4_i1_12	#N/A	1	1	#N/A	0.1	0.1	#N/A	41	29	#N/A	0.0693626	0.0711845	n.d.	n.d.	n.d.	n.d	n.d	n.d	n.d	n.d	n.d	n.d	n.d	n.d	n.d
BF	c133299_g2_i1_1	1	1	#N/A	0.09	0.09	#N/A	34	28	#N/A	0.0683579	0.0624263	#N/A	n.d.	n.d.	n.d.	Listeriaceae	Bacteria	Terrabacteria group	Bacilli	MULTISPECIES: type I glyceraldehyde-3-phosphate dehydrogenase	WP_003726583	0	72.3724	99.1071	512.301
BF	c187158_g1_i1_2	#N/A	1	1	#N/A	0.09	0.09	#N/A	28	53	#N/A	0.0624263	0.0640661	n.d.	n.d.	n.d.	n.d	n.d	n.d	n.d	n.d	n.d	n.d	n.d	n.d	n.d
BF	c200305_g1_i1_1	#N/A	1	1	#N/A	0.09	0.09	#N/A	37	15	#N/A	0.0624263	0.0640661	n.d.	n.d.	n.d.	n.d	n.d	n.d	n.d	n.d	n.d	n.d	n.d	n.d	n.d
BF	c204975_g1_i1_11	1	1	#N/A	0.08	0.08	#N/A	31	17	#N/A	0.0607626	0.05549	#N/A	✔	n.d.	n.d.	Dictyostelium discoideum	Eukaryota	Amoebozoa	Dictyosteliida	PA14 domain-containing protein	XP_636250	2.21183e-26	44.5378	16.6434	108.997
BF	c155442_g1_i1_1	1	1	#N/A	0.03	0.03	#N/A	14	55	#N/A	0.022786	0.0208088	#N/A	n.d.	n.d.	n.d.	Congregibacter	Bacteria	Proteobacteria	Cellvibrionales	TonB-denpendent receptor	WP_008293476	5.37968e-61	28.3063	91.1205	223.787
BF	c196765_g1_i1_3	#N/A	1	1	#N/A	0.07	0.07	#N/A	18	18	#N/A	0.0485538	0.0498292	n.d.	n.d.	n.d.	n.d	n.d	n.d	n.d	n.d	n.d	n.d	n.d	n.d	n.d
BF	c200441_g1_i1_19	1	1	#N/A	0.07	0.07	#N/A	16	13	#N/A	0.0531672	0.0485538	#N/A	n.d.	n.d.	n.d.	n.d	Bacteria	Proteobacteria	n.d	MULTISPECIES: succinyl-CoA ligase subunit beta	WP_001048602	0	76.2274	99.7423	582.793
BF	c201010_g1_i1_2	#N/A	1	1	#N/A	0.06	0.06	#N/A	20	55	#N/A	0.0416175	0.0427107	n.d.	n.d.	n.d.	n.d	n.d	n.d	n.d	n.d	n.d	n.d	n.d	n.d	n.d
BF	c206495_g6_i1_4	#N/A	1	1	#N/A	0.06	0.06	#N/A	19	21	#N/A	0.0416175	0.0427107	n.d.	n.d.	n.d.	saccharomyceta	Eukaryota	Opisthokonta	Dikarya	translation elongation factor EF-1 alpha	XP_710148	1.65911e-107	41.9283	97.3799	329.331
BF	c207080_g2_i1_8	#N/A	1	1	#N/A	0.04	0.04	#N/A	21	59	#N/A	0.027745	0.0284738	n.d.	n.d.	✔	n.d	Bacteria	Proteobacteria	n.d	MULTISPECIES: cytochrome b	WP_003094159	0	70	101.737	584.719
BF	c208192_g1_i1_11	1	#N/A	1	0.06	#N/A	0.06	47	#N/A	56	0.0455719	#N/A	0.0427107	n.d.	n.d.	n.d.	Yersinia	Bacteria	Proteobacteria	Enterobacterales	MULTISPECIES: DNA-directed RNA polymerase subunit beta'	WP_002210677	0	89.4495	31.01	822.387
BF	c347667_g1_i1_1	1	2	#N/A	0.04	0.07	#N/A	51	15	#N/A	0.0303813	0.0485538	#N/A	n.d.	n.d.	n.d.	n.d	n.d	n.d	n.d	n.d	n.d	n.d	n.d	n.d	n.d
BF	c194771_g2_i1_2	#N/A	1	1	#N/A	0.05	0.05	#N/A	31	35	#N/A	0.0346813	0.0355923	✔	n.d.	n.d.	n.d	n.d	n.d	n.d	n.d	n.d	n.d	n.d	n.d	n.d
BF	c218709_g1_i1_1	#N/A	1	1	#N/A	0.05	0.05	#N/A	45	55	#N/A	0.0346813	0.0355923	n.d.	n.d.	✔	n.d	n.d	n.d	n.d	n.d	n.d	n.d	n.d	n.d	n.d
BF	c3490_g1_i1_3	1	#N/A	1	0.05	#N/A	0.05	36	#N/A	56	0.0379766	#N/A	0.0355923	n.d.	n.d.	✔	n.d	Bacteria	Proteobacteria	n.d	MULTISPECIES: cytochrome c oxidase subunit I	WP_003083723	2.33968e-121	39.8482	99.434	372.089
BF	c204446_g8_i1_1	1	1	#N/A	0.03	0.03	#N/A	59	115	#N/A	0.022786	0.0208088	#N/A	n.d.	n.d.	n.d.	n.d	n.d	n.d	n.d	n.d	n.d	n.d	n.d	n.d	n.d
BF	c199059_g2_i1_1	1	1	#N/A	0.04	0.04	#N/A	76	20	#N/A	0.0303813	0.027745	#N/A	n.d.	n.d.	n.d.	n.d	n.d	n.d	n.d	n.d	n.d	n.d	n.d	n.d	n.d
BF	c204510_g2_i1_6	#N/A	1	1	#N/A	0.04	0.04	#N/A	41	35	#N/A	0.027745	0.0284738	n.d.	n.d.	n.d.	Bacillaceae	Bacteria	Terrabacteria group	Bacilli	AMP-dependent synthetase	WP_000806498	5.31034e-130	39.6135	96.13	399.438
BF	c735360_g1_i1_4	#N/A	1	1	#N/A	0.04	0.04	#N/A	35	29	#N/A	0.027745	0.0284738	✔	n.d.	n.d.	n.d	n.d	n.d	n.d	#N/A	#N/A	#N/A	#N/A	#N/A	#N/A
BF	c747934_g1_i1_1	1	#N/A	1	0.04	#N/A	0.04	55	#N/A	13	0.0303813	#N/A	0.0284738	✔	n.d.	✔	n.d	n.d	n.d	n.d	n.d	n.d	n.d	n.d	n.d	n.d

## Sheet: week6
														✔
			peptide			emPAI			score			mol[%]
fraction	proteinID	6.1	6.2	6.3	6.1	6.2	6.3	6.1	6.2	6.3	6.1	6.2	6.3	signalP	dbCAN	TMHMM	genus	kingdom	phylum	order	BlastP	Accession number	E-value	% Seq ID	% Coverage	Bit Score
SNT	c125218_g1_i1_1	2	9	4	0.29	2.1	0.65	52	690	138	1.27585	6.9837	2.19966	n.d.	n.d.	n.d.	Flavobacteriales	Bacteria	Bacteroidetes	Flavobacteriales	hypothetical protein VR77_01960	KJS07162	9e-31	37.61	99	125
SNT	c144080_g1_i1_1	1	1	1	0.2	0.2	0.2	26	45	19	0.879894	0.665115	0.676819	n.d.	n.d.	✔	Pyrinomonas	Bacteria	Acidobacteria	NA	hypothetical protein	WP_041975924	8e-40	56.88	98	143
SNT	c151793_g1_i1_3	5	6	1	0.14	0.17	0.03	178	216	23	0.615926	0.565348	0.101523	✔	n.d.	✔	Luteimonas	Bacteria	Proteobacteria	Xanthomonadales	Oar protein	WP_051322714	0	86.14	96	1845
SNT	c152159_g1_i1_1	6	6	2	0.87	0.87	0.23	149	313	44	3.82754	2.89325	0.778342	✔	n.d.	n.d.	n.d.	n.d.	n.d.	n.d.	n.d.	n.d.	n.d.	n.d.	n.d.	n.d.
SNT	c155001_g1_i1_1	3	3	1	0.04	0.04	0.01	39	78	28	0.175979	0.133023	0.0338409	✔	n.d.	✔	Schleiferia	Bacteria	Bacteroidetes	Flavobacteriales	hypothetical protein	WP_037359873	0	42.65	66	856
SNT	c155243_g1_i1_4	3	9	1	0.08	0.26	0.03	58	253	17	0.351958	0.864649	0.101523	n.d.	✔	n.d.	Pseudoxanthomonas	Bacteria	Proteobacteria	Xanthomonadales	TonB-dependent receptor	WP_052633156	0	79.39	99	1708
SNT	c155958_g1_i1_1	3	3	1	0.3	0.3	0.09	49	102	13	1.31984	0.997672	0.304569	✔	n.d.	✔	Cytophaga	Bacteria	Bacteroidetes	Cytophagales	T9SS C-terminal target domain-containing protein	WP_011586854	5e-25	29.45	90	112
SNT	c159637_g1_i1_5	6	7	1	0.22	0.27	0.03	258	482	28	0.967884	0.897905	0.101523	✔	✔	n.d.	n.d.	n.d.	n.d.	n.d.	n.d.	n.d.	n.d.	n.d.	n.d.	n.d.
SNT	c160665_g1_i1_1	5	3	1	0.15	0.09	0.03	93	90	27	0.659921	0.299302	0.101523	n.d.	n.d.	n.d.	Altererythrobacter	Bacteria	Proteobacteria	Sphingomonadales	hypothetical protein	WP_053833624	0	60.6	99	1223
SNT	c164423_g1_i1_2	1	1	1	0.07	0.07	0.07	26	45	29	0.307963	0.23279	0.236887	n.d.	n.d.	✔	Blastopirellula	Bacteria	Planctomycetes	Planctomycetales	hypothetical protein	WP_002650454	1e-86	45.33	93	279
SNT	c169327_g1_i1_10	1	1	1	0.31	0.31	0.31	20	19	32	1.36384	1.03093	1.04907	✔	n.d.	✔	Chondromyces	Bacteria	Proteobacteria	Myxococcales	ATP synthase subunit C	WP_050429104	1e-38	76.34	87	136
SNT	c173940_g2_i1_3	10	9	3	1.24	0.93	0.25	625	329	126	5.45535	3.09278	0.846024	✔	n.d.	n.d.	Teredinibacter	Bacteria	Proteobacteria	Cellvibrionales	hypothetical protein	WP_052704929	1e-91	43.92	99	291
SNT	c183818_g2_i1_4	4	6	3	0.37	0.6	0.27	390	742	225	1.6278	1.99534	0.913706	✔	n.d.	n.d.	Luteimonas	Bacteria	Proteobacteria	Xanthomonadales	membrane protein	WP_027072737	0	87.99	95	563
SNT	c184643_g1_i1_7	11	16	5	0.42	0.54	0.15	437	684	123	1.84778	1.79581	0.507614	✔	n.d.	n.d.	Marinimicrobium	Bacteria	Proteobacteria	Cellvibrionales	TonB-dependent receptor	WP_024461649	0	66.83	99	1356
SNT	c188640_g3_i1_1	2	2	1	0.33	0.33	0.15	42	30	24	1.45183	1.09744	0.507614	✔	n.d.	n.d.	Altererythrobacter	Bacteria	Proteobacteria	Sphingomonadales	flagellar motor protein MotB	WP_046904011	7e-60	51.53	99	203
SNT	c188680_g3_i1_1	2	2	2	0.41	0.41	0.41	257	234	114	1.80378	1.36349	1.38748	n.d.	n.d.	✔	Nitrosococcus	Bacteria	Proteobacteria	Chromatiales	fimbrial protein	WP_013031687	2e-39	49.11	91	142
SNT	c188967_g1_i1_4	2	2	3	0.4	0.4	0.65	69	57	326	1.75979	1.33023	2.19966	n.d.	n.d.	✔	Marinobacter	Bacteria	Proteobacteria	Alteromonadales	fimbrial protein	WP_008938911	2e-37	51.15	99	137
SNT	c195672_g3_i1_1	4	3	1	0.22	0.16	0.05	96	50	15	0.967884	0.532092	0.169205	✔	n.d.	n.d.	Flavihumibacter	Bacteria	Bacteroidetes	Sphingobacteriales	hypothetical protein HY58_17435	KIC89394	8e-143	43.22	99	436
SNT	c196147_g1_i1_15	16	18	15	0.68	0.78	0.59	2759	4824	2407	2.99164	2.59395	1.99662	✔	n.d.	n.d.	Psychromonas	Bacteria	Proteobacteria	Alteromonadales	hypothetical protein	WP_028863799	2e-13	35	13	85.9
SNT	c197489_g2_i1_1	1	1	1	0.07	0.07	0.07	36	27	36	0.307963	0.23279	0.236887	n.d.	n.d.	n.d.	n.d.	n.d.	n.d.	n.d.	n.d.	n.d.	n.d.	n.d.	n.d.	n.d.
SNT	c199483_g1_i1_10	16	15	8	0.57	0.57	0.25	806	1491	153	2.5077	1.89558	0.846024	✔	n.d.	✔	Luteimonas	Bacteria	Proteobacteria	Xanthomonadales	TonB-dependent receptor	WP_027072800	0	53.39	99	984
SNT	c199830_g2_i1_3	6	6	1	0.18	0.18	0.03	118	78	23	0.791905	0.598603	0.101523	✔	n.d.	n.d.	Luteimonas	Bacteria	Proteobacteria	Xanthomonadales	hypothetical protein	WP_027079959	0	60.47	99	1174
SNT	c200331_g2_i2_2	3	3	2	1.23	1.23	0.71	101	196	71	5.41135	4.09046	2.40271	✔	n.d.	n.d.	Aliagarivorans	Bacteria	Proteobacteria	Alteromonadales	MULTISPECIES: membrane protein	WP_026958469	5e-07	38.54	91	53.5
SNT	c200453_g8_i2_3	4	7	1	0.14	0.25	0.03	57	170	19	0.615926	0.831393	0.101523	✔	n.d.	n.d.	Pseudoxanthomonas	Bacteria	Proteobacteria	Xanthomonadales	TonB-dependent receptor	WP_052633088	0	72.68	100	1308
SNT	c202556_g1_i1_1	2	2	1	0.23	0.23	0.11	31	59	19	1.01188	0.764882	0.37225	n.d.	n.d.	✔	Phycisphaera	Bacteria	Planctomycetes	Phycisphaerales	prepilin-type N-terminal cleavage/methylation domain-containing protein	WP_014437165	3e-24	37.89	81	108
SNT	c204429_g2_i1_2	1	1	1	0.09	0.09	0.09	22	29	20	0.395952	0.299302	0.304569	✔	n.d.	n.d.	Verrucomicrobium	Bacteria	Verrucomicrobia	Verrucomicrobiales	hypothetical protein	WP_038159870	6e-58	40.13	90	202
SNT	c205523_g3_i1_1	1	1	1	0.16	0.16	0.16	48	37	14	0.703916	0.532092	0.541455	✔	n.d.	n.d.	Marinimicrobium	Bacteria	Proteobacteria	Cellvibrionales	hypothetical protein	WP_024461629	1e-10	32.33	68	67
SNT	c205851_g1_i1_23	7	5	3	0.31	0.21	0.12	306	131	47	1.36384	0.69837	0.406091	✔	n.d.	n.d.	Hahella	Bacteria	Proteobacteria	Oceanospirillales	heme utilization/adhesion protein	WP_011400495	2e-79	31.59	98	281
SNT	c206909_g5_i1_2	2	2	1	0.17	0.17	0.08	50	47	15	0.74791	0.565348	0.270728	✔	n.d.	n.d.	Mesorhizobium	Bacteria	Proteobacteria	Rhizobiales	hypothetical protein	WP_052957984	2e-85	43.77	100	274
SNT	c208265_g14_i1_36	1	2	2	0.21	0.47	0.47	232	226	138	0.923889	1.56302	1.59052	n.d.	n.d.	✔	Dechloromonas	Bacteria	Proteobacteria	Rhodocyclales	pilin	WP_027457762	2e-43	55.56	97	151
SNT	c208441_g4_i3_2	5	12	3	0.14	0.37	0.08	117	325	46	0.615926	1.23046	0.270728	✔	n.d.	n.d.	Pseudoxanthomonas	Bacteria	Proteobacteria	Xanthomonadales	TonB-dependent receptor	WP_013534293	0	83.86	100	1830
SNT	c208473_g1_i1_1	2	4	3	0.1	0.21	0.15	271	398	326	0.439947	0.69837	0.507614	n.d.	✔	n.d.	Runella	Bacteria	Bacteroidetes	Cytophagales	T9SS C-terminal target domain-containing protein	WP_028522307	4e-74	55.48	49	269
SNT	c208473_g2_i1_1	4	9	3	0.17	0.42	0.12	177	605	78	0.74791	1.39674	0.406091	✔	n.d.	✔	Haloplasma	Bacteria	NA	Haloplasmatales	cell wall surface anchor family protein	WP_021031193	9e-29	42	28	134
SNT	c208473_g3_i2_1	1	1	1	0.11	0.11	0.11	60	38	20	0.483942	0.365813	0.37225	✔	n.d.	n.d.	Desulfovibrio	Bacteria	Proteobacteria	Desulfovibrionales	PEP-CTERM domain protein	WP_027192610	5e-25	31.37	99	110
SNT	c208473_g4_i1_1	5	6	3	0.26	0.32	0.15	260	515	49	1.14386	1.06418	0.507614	n.d.	n.d.	n.d.	Haloplasma	Bacteria	NA	Haloplasmatales	cell wall surface anchor family protein	WP_021031193	6e-31	42.06	36	139
SNT	c209231_g1_i1_2	1	1	1	0.1	0.1	0.1	49	40	77	0.439947	0.332557	0.338409	n.d.	n.d.	n.d.	Devosia	Bacteria	Proteobacteria	Rhizobiales	hypothetical protein	WP_046103903	2e-122	66.03	96	372
SNT	c209415_g4_i5_1	2	2	2	0.75	0.75	0.75	124	143	129	3.2996	2.49418	2.53807	✔	n.d.	n.d.	Methylotenera	Bacteria	Proteobacteria	NA	fimbrial protein	WP_047548231	6e-15	49.47	92	75.5
SNT	c213319_g1_i1_1	2	3	2	0.1	0.16	0.1	49	54	30	0.439947	0.532092	0.338409	✔	n.d.	n.d.	Leadbetterella	Bacteria	Bacteroidetes	Cytophagales	thrombospondin	WP_013408942	0	93.17	100	1070
SNT	c228567_g1_i1_2	4	5	5	0.37	0.49	0.49	172	196	88	1.6278	1.62953	1.65821	✔	n.d.	n.d.	Hydrogenophaga	Bacteria	Proteobacteria	Burkholderiales	MULTISPECIES: porin	WP_009520004	2e-130	63.82	94	389
SNT	c229104_g1_i1_1	3	8	4	0.26	0.85	0.36	31	145	37	1.14386	2.82674	1.21827	✔	n.d.	n.d.	Bdellovibrio	Bacteria	Proteobacteria	Bdellovibrionales	hypothetical protein	WP_015469215	0	78.19	100	543
SNT	c25705_g1_i1_2	8	11	5	0.26	0.37	0.15	412	406	134	1.14386	1.23046	0.507614	✔	n.d.	n.d.	Luteimonas	Bacteria	Proteobacteria	Xanthomonadales	TonB-dependent receptor	WP_027072363	0	87.93	100	1752
SNT	c32540_g1_i1_4	6	6	4	0.24	0.24	0.15	137	107	48	1.05587	0.798138	0.507614	✔	n.d.	n.d.	Luteimonas	Bacteria	Proteobacteria	Xanthomonadales	hypothetical protein	WP_051322984	0	51.75	89	674
SNT	c345461_g1_i1_2	3	2	1	0.23	0.15	0.07	83	153	21	1.01188	0.498836	0.236887	✔	n.d.	n.d.	Phycisphaera	Bacteria	Planctomycetes	Phycisphaerales	phosphate porin	WP_014438093	5e-23	29.18	80	109
SNT	c346121_g1_i1_3	1	1	3	0.06	0.06	0.18	59	49	182	0.263968	0.199534	0.609137	✔	n.d.	✔	Pseudoxanthomonas	Bacteria	Proteobacteria	Xanthomonadales	hypothetical protein	WP_024868643	9e-21	30.34	88	105
SNT	c360341_g1_i1_2	1	3	2	0.05	0.15	0.1	26	69	17	0.219974	0.498836	0.338409	✔	n.d.	n.d.	Lewinella	Bacteria	Bacteroidetes	Sphingobacteriales	hypothetical protein, partial	WP_044101696	3e-118	46.5	84	394
SNT	c527181_g1_i1_2	2	1	1	0.3	0.14	0.14	70	92	36	1.31984	0.46558	0.473773	✔	n.d.	✔	Luteimonas	Bacteria	Proteobacteria	Xanthomonadales	hypothetical protein	WP_051322698	1e-91	79.4	100	278
SNT	c64081_g1_i1_2	3	2	1	0.89	0.53	0.24	167	187	22	3.91553	1.76255	0.812183	n.d.	n.d.	n.d.	Marinitoga	Bacteria	Thermotogae	Petrotogales	hypothetical protein	WP_052913486	8e-21	45.1	78	92
SNT	c64081_g1_i1_3	5	7	4	0.47	0.71	0.36	232	278	190	2.06775	2.36116	1.21827	n.d.	n.d.	n.d.	Moorella	Bacteria	Firmicutes	Thermoanaerobacterales	Major head protein GpE	CEP68747	5e-52	33.9	97	187
SNT	c716665_g1_i1_1	1	3	1	0.08	0.26	0.08	124	164	29	0.351958	0.864649	0.270728	n.d.	n.d.	n.d.	n.d.	n.d.	n.d.	n.d.	n.d.	n.d.	n.d.	n.d.	n.d.	n.d.
SNT	c717074_g1_i1_4	2	6	1	0.22	0.82	0.11	40	130	50	0.967884	2.72697	0.37225	n.d.	n.d.	n.d.	Nocardia	Bacteria	Actinobacteria	Corynebacteriales	hypothetical protein	WP_025352189	6e-82	48.75	100	260
SNT	c720186_g1_i1_1	1	2	1	0.15	0.33	0.15	32	45	31	0.659921	1.09744	0.507614	✔	n.d.	n.d.	Altererythrobacter	Bacteria	Proteobacteria	Sphingomonadales	flagellar motor protein MotB	WP_046902715	4e-45	47.85	100	164
SNT	c730685_g1_i1_1	1	1	1	0.17	0.17	0.17	44	23	66	0.74791	0.565348	0.575296	✔	n.d.	✔	Cellvibrio	Bacteria	Proteobacteria	Cellvibrionales	PEP-CTERM domain protein	WP_049630433	2e-34	53.89	100	130
SNT	c742900_g1_i1_1	2	1	1	0.28	0.13	0.13	69	71	39	1.23185	0.432325	0.439932	✔	n.d.	n.d.	Halobacteriovorax	Bacteria	Proteobacteria	Bdellovibrionales	hypothetical protein	WP_014243395	2e-20	30.94	97	95.9
SNT	c742931_g1_i1_2	3	3	1	0.23	0.23	0.07	88	100	24	1.01188	0.764882	0.236887	✔	n.d.	n.d.	n.d.	n.d.	n.d.	n.d.	n.d.	n.d.	n.d.	n.d.	n.d.	n.d.
SNT	c78029_g1_i1_2	1	1	1	0.17	0.17	0.17	26	47	25	0.74791	0.565348	0.575296	✔	n.d.	✔	n.d.	n.d.	n.d.	n.d.	n.d.	n.d.	n.d.	n.d.	n.d.	n.d.
SNT	c78092_g1_i1_2	2	2	1	0.09	0.09	0.05	152	180	42	0.395952	0.299302	0.169205	✔	n.d.	n.d.	Ignavibacterium	Bacteria	Ignavibacteriae	Ignavibacteriales	T9SS C-terminal target domain-containing protein	WP_014560681	2e-18	30.65	84	98.6
SNT	c152904_g1_i1_4	8	11	#N/A	0.98	0.98	#N/A	158	374	#N/A	3.52011	2.52773	#N/A	✔	n.d.	n.d.	n.d	n.d	n.d	n.d	n.d	n.d	n.d	n.d	n.d	n.d
SNT	c144080_g1_i2_1	2	3	#N/A	0.43	0.43	#N/A	59	77	#N/A	1.54454	1.1091	#N/A	n.d.	n.d.	✔	n.d	n.d	n.d	n.d	MSHA biogenesis protein MshA, partial	WP_000828585	9.02672e-08	50.9434	30.2857	47.3654
SNT	c207053_g3_i1_4	6	11	#N/A	0.22	0.36	#N/A	142	129	#N/A	0.79023	0.928553	#N/A	✔	n.d.	n.d.	Congregibacter	Bacteria	Proteobacteria	Cellvibrionales	TonB-denpendent receptor	WP_008293930	5.69426e-121	36.6712	93.073	385.185
SNT	c208513_g1_i3_1	4	4	#N/A	0.24	0.24	#N/A	98	99	#N/A	0.862069	0.619035	#N/A	✔	n.d.	n.d.	Pseudomonas	Bacteria	Proteobacteria	Pseudomonadales	MULTISPECIES: porin	WP_010953581	2.41513e-23	27.6808	101.519	98.5969
SNT	c348428_g1_i1_1	#N/A	3	1	#N/A	0.49	0.22	#N/A	57	16	#N/A	1.26386	0.647821	✔	n.d.	✔	n.d	n.d	n.d	n.d	n.d	n.d	n.d	n.d	n.d	n.d
SNT	c459314_g1_i1_1	4	#N/A	1	0.29	#N/A	0.14	50	#N/A	46	1.04167	#N/A	0.41225	n.d.	n.d.	n.d.	n.d	n.d	n.d	n.d	n.d	n.d	n.d	n.d	n.d	n.d
SNT	c237709_g1_i1_1	#N/A	1	1	#N/A	0.21	0.21	#N/A	38	18	#N/A	0.541656	0.618375	✔	n.d.	✔	n.d	n.d	n.d	n.d	n.d	n.d	n.d	n.d	n.d	n.d
SNT	c199722_g1_i1_1	2	2	#N/A	0.18	0.09	#N/A	43	25	#N/A	0.646552	0.232138	#N/A	n.d.	n.d.	✔	Burkholderia	Bacteria	Proteobacteria	Burkholderiales	MULTISPECIES: type II secretion system protein GspG	WP_006477246	6.22896e-10	43.3333	40	55.4546
SNT	c723807_g1_i1_1	1	1	#N/A	0.12	0.12	#N/A	23	24	#N/A	0.431034	0.309518	#N/A	✔	n.d.	✔	n.d	n.d	n.d	n.d	n.d	n.d	n.d	n.d	n.d	n.d
SNT	c199960_g1_i1_1	1	1	#N/A	0.11	0.11	#N/A	42	19	#N/A	0.395115	0.283725	#N/A	n.d.	n.d.	n.d.	n.d	n.d	n.d	n.d	n.d	n.d	n.d	n.d	n.d	n.d
SNT	c718062_g1_i1_1	1	1	#N/A	0.1	0.1	#N/A	46	55	#N/A	0.359195	0.257931	#N/A	✔	n.d.	n.d.	n.d	n.d	n.d	n.d	n.d	n.d	n.d	n.d	n.d	n.d
SNT	c209736_g2_i3_64	3	2	#N/A	0.12	0.12	#N/A	32	59	#N/A	0.431034	0.309518	#N/A	n.d.	n.d.	✔	n.d	n.d	n.d	n.d	#N/A	#N/A	#N/A	#N/A	#N/A	#N/A
SNT	c347988_g1_i1_1	1	2	#N/A	0.09	0.19	#N/A	24	53	#N/A	0.323276	0.49007	#N/A	✔	n.d.	✔	n.d	n.d	n.d	n.d	n.d	n.d	n.d	n.d	n.d	n.d
SNT	c198312_g1_i1_2	3	3	#N/A	0.14	0.09	#N/A	44	77	#N/A	0.502874	0.232138	#N/A	n.d.	n.d.	n.d.	n.d	n.d	n.d	n.d	colicin I receptor	WP_008294619	2.95161e-06	28.125	24.5399	48.1358
SNT	c192506_g2_i1_1	1	1	#N/A	0.06	0.06	#N/A	34	20	#N/A	0.215517	0.154759	#N/A	✔	n.d.	✔	n.d	n.d	n.d	n.d	n.d	n.d	n.d	n.d	n.d	n.d
SNT	c190535_g1_i1_1	6	#N/A	2	0.14	#N/A	0.09	160	#N/A	17	0.502874	#N/A	0.265018	✔	✔	✔	n.d	n.d	n.d	n.d	n.d	n.d	n.d	n.d	n.d	n.d
SNT	c170602_g1_i1_1	1	3	#N/A	0.07	0.15	#N/A	20	59	#N/A	0.251437	0.386897	#N/A	n.d.	n.d.	n.d.	n.d	n.d	n.d	n.d	n.d	n.d	n.d	n.d	n.d	n.d
SNT	c540340_g1_i1_1	1	1	#N/A	0.07	0.07	#N/A	16	31	#N/A	0.251437	0.180552	#N/A	✔	✔	n.d.	n.d	n.d	n.d	n.d	n.d	n.d	n.d	n.d	n.d	n.d
SNT	c169239_g2_i1_8	1	2	#N/A	0.07	0.14	#N/A	22	53	#N/A	0.251437	0.361104	#N/A	n.d.	n.d.	n.d.	n.d	n.d	n.d	n.d	n.d	n.d	n.d	n.d	n.d	n.d
SNT	c60373_g2_i1_1	2	1	#N/A	0.07	0.04	#N/A	53	17	#N/A	0.251437	0.103173	#N/A	✔	n.d.	n.d.	Escherichia	Bacteria	Proteobacteria	Enterobacterales	MULTISPECIES: catecholate siderophore receptor Fiu	WP_000430057	6.60112e-85	30.8824	98.4211	286.96
SNT	c206724_g1_i1_1	1	1	#N/A	0.08	0.08	#N/A	81	37	#N/A	0.287356	0.206345	#N/A	n.d.	n.d.	n.d.	n.d	n.d	n.d	n.d	cell wall surface anchor protein	WP_003721852	1.28098e-06	32.3232	15.5172	48.1358
SNT	c208831_g1_i1_2	1	1	#N/A	0.05	0.05	#N/A	25	27	#N/A	0.179598	0.128966	#N/A	n.d.	n.d.	n.d.	Congregibacter	Bacteria	Proteobacteria	Cellvibrionales	TonB-denpendent receptor	WP_008293930	5.81283e-19	29.0237	47.733	88.9669
SNT	c206296_g7_i1_6	1	3	#N/A	0.03	0.09	#N/A	24	46	#N/A	0.107759	0.232138	#N/A	✔	n.d.	n.d.	Congregibacter	Bacteria	Proteobacteria	Cellvibrionales	TonB-denpendent receptor	WP_008293476	1.32438e-74	30.1192	97.5687	264.233
SNT	c520336_g1_i1_1	#N/A	1	1	#N/A	0.07	0.07	#N/A	18	18	#N/A	0.180552	0.206125	n.d.	n.d.	✔	Burkholderia	Bacteria	Proteobacteria	Burkholderiales	MULTISPECIES: type II secretion system protein GspG	WP_006477246	3.33622e-09	34.1772	52.6667	53.5286
SNT	c195233_g4_i1_1	2	1	#N/A	0.07	0.03	#N/A	43	26	#N/A	0.251437	0.0773794	#N/A	✔	n.d.	n.d.	Congregibacter	Bacteria	Proteobacteria	Cellvibrionales	membrane protein	WP_008294002	1.36502e-26	37.3563	70.4453	108.997
SNT	c521614_g1_i1_1	1	1	#N/A	0.06	0.06	#N/A	20	27	#N/A	0.215517	0.154759	#N/A	✔	n.d.	n.d.	n.d	n.d	n.d	n.d	#N/A	#N/A	#N/A	#N/A	#N/A	#N/A
SNT	c205594_g2_i1_1	1	1	#N/A	0.06	0.06	#N/A	39	47	#N/A	0.215517	0.154759	#N/A	n.d.	n.d.	n.d.	n.d	n.d	n.d	n.d	n.d	n.d	n.d	n.d	n.d	n.d
SNT	c193118_g2_i1_1	3	#N/A	1	0.08	#N/A	0.03	67	#N/A	20	0.287356	#N/A	0.0883392	✔	n.d.	✔	n.d	n.d	n.d	n.d	IroN protein	CAC43424	2.68988e-05	32.9193	22.2069	46.2098
SNT	c209441_g2_i1_1	1	1	#N/A	0.05	0.05	#N/A	27	51	#N/A	0.179598	0.128966	#N/A	n.d.	✔	n.d.	n.d	Bacteria	Proteobacteria	Pseudomonadales	MULTISPECIES: FAD-binding oxidoreductase	WP_003112948	1.48646e-10	31.1404	49.1379	61.2326
SNT	c208265_g14_i1_28	1	1	#N/A	0.03	0.03	#N/A	16	25	#N/A	0.107759	0.0773794	#N/A	n.d.	n.d.	n.d.	Congregibacter	Bacteria	Proteobacteria	Cellvibrionales	TonB-denpendent receptor	WP_008293476	4.32505e-32	25.8786	99.26	132.88
SNT	c354974_g1_i1_1	1	1	#N/A	0.02	0.02	#N/A	23	29	#N/A	0.0718391	0.0515863	#N/A	✔	n.d.	n.d.	n.d	n.d	n.d	n.d	n.d	n.d	n.d	n.d	n.d	n.d
BF	c101009_g1_i1_6	1	1	1	0.11	0.11	0.11	84	36	55	0.0670977	0.104098	0.115911	n.d.	n.d.	n.d.	Symbiobacterium	Bacteria	Firmicutes	Clostridiales	conserved hypothetical protein	BAD41796	3e-116	68.97	100	346
BF	c113257_g1_i1_2	9	4	3	0.46	0.18	0.13	424	150	45	0.28059	0.170342	0.136986	n.d.	n.d.	n.d.	Sphingopyxis	Bacteria	Proteobacteria	Sphingomonadales	TonB-dependent receptor	WP_022673224	0	58.66	100	784
BF	c116143_g1_i1_2	1	1	1	0.07	0.07	0.07	77	38	36	0.0426985	0.066244	0.0737619	n.d.	n.d.	n.d.	Bradyrhizobium	Bacteria	Proteobacteria	Rhizobiales	hypothetical protein	WP_051379751	0	69.57	100	578
BF	c11733_g1_i1_1	2	1	1	0.11	0.05	0.05	69	17	16	0.0670977	0.0473171	0.052687	n.d.	n.d.	n.d.	n.d.	n.d.	n.d.	n.d.	n.d.	n.d.	n.d.	n.d.	n.d.	n.d.
BF	c117523_g1_i1_1	4	3	2	0.46	0.32	0.21	177	90	72	0.28059	0.30283	0.221286	✔	n.d.	✔	Sporocytophaga	Bacteria	Bacteroidetes	Cytophagales	hypothetical protein	WP_028981473	9e-59	43.48	96	200
BF	c118989_g1_i1_2	1	1	1	0.19	0.19	0.19	46	30	27	0.115896	0.179805	0.200211	n.d.	n.d.	n.d.	Mesorhizobium	Bacteria	Proteobacteria	Rhizobiales	amino acid ABC transporter	WP_008837958	7e-69	67.31	100	221
BF	c119684_g1_i1_1	1	1	1	0.24	0.24	0.24	87	44	27	0.146395	0.227122	0.252898	n.d.	n.d.	n.d.	Rhizobium	Bacteria	Proteobacteria	Rhizobiales	MULTISPECIES: ABC transporter substrate-binding protein	WP_037167812	2e-70	89.17	100	229
BF	c121607_g1_i1_3	3	1	2	0.35	0.1	0.22	86	129	69	0.213493	0.0946342	0.231823	✔	n.d.	n.d.	Sorangium	Bacteria	Proteobacteria	Myxococcales	hypothetical protein predicted by Glimmer/Critica	CAN90181	2e-24	31.21	99	110
BF	c121902_g1_i1_2	3	1	1	0.32	0.1	0.1	135	23	16	0.195193	0.0946342	0.105374	n.d.	n.d.	n.d.	Rhodanobacter	Bacteria	Proteobacteria	Xanthomonadales	colicin receptor, partial	WP_007806935	1e-138	73.24	100	422
BF	c126680_g1_i1_1	12	6	6	0.34	0.16	0.16	1025	264	286	0.207393	0.151415	0.168599	n.d.	n.d.	✔	Caldithrix	Bacteria	NA	NA	TonB-dependent receptor	WP_006928857	2e-90	28.29	97	325
BF	c126680_g1_i1_4	14	10	9	0.51	0.29	0.26	2180	360	416	0.311089	0.274439	0.273973	✔	n.d.	✔	Melioribacter	Bacteria	Ignavibacteriae	Ignavibacteriales	hypothetical protein	WP_014854966	5e-122	31.47	96	414
BF	c126680_g1_i1_5	3	2	3	0.51	0.18	0.28	651	171	198	0.311089	0.170342	0.295047	✔	n.d.	n.d.	Ignavibacterium	Bacteria	Ignavibacteriae	Ignavibacteriales	hypothetical protein	WP_041294072	8e-48	34.33	94	176
BF	c12793_g1_i1_1	1	1	1	0.26	0.26	0.26	32	54	21	0.158595	0.246049	0.273973	n.d.	n.d.	n.d.	Hoeflea	Bacteria	Proteobacteria	Rhizobiales	hypothetical protein	WP_035532010	3e-47	72.32	98	165
BF	c144085_g2_i1_4	4	4	2	0.21	0.21	0.1	150	55	30	0.128096	0.198732	0.105374	✔	n.d.	✔	Chondromyces	Bacteria	Proteobacteria	Myxococcales	hypothetical protein	WP_044249645	1e-115	35.23	98	368
BF	c146276_g2_i1_6	3	1	3	0.11	0.03	0.11	256	58	92	0.0670977	0.0283903	0.115911	n.d.	n.d.	n.d.	Altererythrobacter	Bacteria	Proteobacteria	Sphingomonadales	hypothetical protein	WP_053833624	2e-81	30.68	94	296
BF	c147275_g1_i1_2	1	2	2	0.17	0.38	0.38	48	31	24	0.103696	0.35961	0.400421	✔	n.d.	n.d.	Aurantimonas	Bacteria	Proteobacteria	Rhizobiales	C4-dicarboxylate ABC transporter	WP_024351845	1e-85	72.51	100	266
BF	c151793_g1_i1_3	15	11	11	0.47	0.33	0.33	1126	463	337	0.28669	0.312293	0.347734	✔	n.d.	✔	Luteimonas	Bacteria	Proteobacteria	Xanthomonadales	Oar protein	WP_051322714	0	86.14	96	1845
BF	c152159_g1_i1_1	10	7	7	1.84	1.08	1.08	1312	431	366	1.12236	1.02205	1.13804	✔	n.d.	n.d.	n.d.	n.d.	n.d.	n.d.	n.d.	n.d.	n.d.	n.d.	n.d.	n.d.
BF	c153154_g1_i1_3	1	1	2	0.04	0.04	0.08	55	20	45	0.0243992	0.0378537	0.0842993	n.d.	n.d.	n.d.	Candidatus	n.d.	n.d.	n.d.	hypothetical protein	WP_041858645	1e-40	29.9	93	167
BF	c155001_g1_i1_1	4	2	2	0.06	0.03	0.03	232	112	57	0.0365988	0.0283903	0.0316122	✔	n.d.	✔	Schleiferia	Bacteria	Bacteroidetes	Flavobacteriales	hypothetical protein	WP_037359873	0	42.65	66	856
BF	c155243_g1_i1_4	12	8	6	0.36	0.23	0.17	594	174	158	0.219593	0.217659	0.179136	n.d.	✔	n.d.	Pseudoxanthomonas	Bacteria	Proteobacteria	Xanthomonadales	TonB-dependent receptor	WP_052633156	0	79.39	99	1708
BF	c155342_g2_i1_1	5	5	5	0.64	0.51	0.51	1075	403	409	0.390387	0.482635	0.537408	n.d.	n.d.	n.d.	Paracoccus	Bacteria	Proteobacteria	Rhodobacterales	sugar ABC transporter substrate-binding protein	WP_010396673	0	85.89	96	595
BF	c155827_g1_i1_1	2	2	2	0.15	0.15	0.15	107	55	48	0.0914969	0.141951	0.158061	✔	n.d.	n.d.	Alcaligenes	Bacteria	Proteobacteria	Burkholderiales	porin	WP_035272460	5e-178	66.03	100	514
BF	c156336_g1_i1_4	7	3	4	0.21	0.09	0.12	291	68	66	0.128096	0.0851708	0.126449	✔	n.d.	✔	Teredinibacter	Bacteria	Proteobacteria	Cellvibrionales	hypothetical protein	WP_045819749	2e-148	33.24	99	481
BF	c156400_g1_i1_1	3	1	3	0.52	0.15	0.52	58	16	51	0.317189	0.141951	0.547945	n.d.	n.d.	n.d.	Daphnia	Eukaryota	Arthropoda	Diplostraca	hypothetical protein DAPPUDRAFT_344845, partial	EFX60189	1e-65	61.33	100	216
BF	c156848_g2_i1_1	2	1	1	0.58	0.26	0.26	36	18	27	0.353788	0.246049	0.273973	✔	n.d.	n.d.	Luteimonas	Bacteria	Proteobacteria	Xanthomonadales	biopolymer transporter ExbD	WP_027070753	3e-70	90.35	100	218
BF	c156848_g3_i1_1	2	1	1	0.25	0.12	0.12	235	107	72	0.152495	0.113561	0.126449	n.d.	n.d.	✔	Luteimonas	Bacteria	Proteobacteria	Xanthomonadales	biopolymer transporter ExbB	WP_027070755	2e-156	93.88	98	447
BF	c157708_g1_i1_2	1	1	1	0.32	0.32	0.32	200	55	101	0.195193	0.30283	0.337197	✔	n.d.	✔	n.d.	n.d.	n.d.	n.d.	n.d.	n.d.	n.d.	n.d.	n.d.	n.d.
BF	c158634_g1_i1_8	1	1	1	0.07	0.07	0.07	100	37	53	0.0426985	0.066244	0.0737619	✔	n.d.	n.d.	n.d.	n.d.	n.d.	n.d.	n.d.	n.d.	n.d.	n.d.	n.d.	n.d.
BF	c160251_g1_i1_1	2	1	2	0.31	0.15	0.31	75	38	41	0.189094	0.141951	0.32666	n.d.	n.d.	n.d.	gamma	n.d.	n.d.	n.d.	peptidoglycan-associated (lipo)protein	WP_008246495	1e-06	25.63	91	57.8
BF	c160665_g1_i1_1	19	11	12	0.71	0.36	0.4	1659	477	681	0.433085	0.340683	0.421496	n.d.	n.d.	n.d.	Altererythrobacter	Bacteria	Proteobacteria	Sphingomonadales	hypothetical protein	WP_053833624	0	60.6	99	1223
BF	c162526_g1_i1_1	2	1	1	0.68	0.3	0.3	207	46	73	0.414786	0.283903	0.316122	n.d.	n.d.	n.d.	Pseudorhodobacter	Bacteria	Proteobacteria	Rhodobacterales	ABC transporter substrate-binding protein	WP_050526777	6e-53	82.69	100	181
BF	c162940_g1_i1_3	1	1	1	0.15	0.15	0.15	102	52	88	0.0914969	0.141951	0.158061	n.d.	n.d.	n.d.	Luteimonas	Bacteria	Proteobacteria	Xanthomonadales	hypothetical protein	WP_051322816	6e-101	81.91	100	302
BF	c164248_g2_i1_3	2	3	2	0.2	0.32	0.2	317	99	105	0.121996	0.30283	0.210748	✔	n.d.	n.d.	Methylibium	Bacteria	Proteobacteria	NA	ABC transporter substrate-binding protein	WP_047490807	9e-165	78	100	472
BF	c165083_g1_i1_1	1	1	1	0.03	0.03	0.03	135	117	101	0.0182994	0.0283903	0.0316122	✔	n.d.	n.d.	Erythrobacter	Bacteria	Proteobacteria	Sphingomonadales	hypothetical protein	WP_048886121	0	61.2	96	1224
BF	c166302_g1_i1_2	4	2	1	0.22	0.11	0.05	236	72	46	0.134195	0.104098	0.052687	n.d.	n.d.	✔	Candidatus	n.d.	n.d.	n.d.	hypothetical protein	WP_007221218	1e-129	40.73	95	402
BF	c168581_g1_i1_1	1	1	1	0.07	0.07	0.07	56	46	30	0.0426985	0.066244	0.0737619	✔	n.d.	n.d.	Solirubrobacter	Bacteria	Actinobacteria	Solirubrobacterales	ABC transporter substrate-binding protein	WP_028063524	0	78.1	97	668
BF	c169327_g1_i1_10	1	1	1	0.31	0.31	0.31	102	43	62	0.189094	0.293366	0.32666	✔	n.d.	✔	Chondromyces	Bacteria	Proteobacteria	Myxococcales	ATP synthase subunit C	WP_050429104	1e-38	76.34	87	136
BF	c169572_g3_i1_1	2	2	2	0.5	0.5	0.5	317	173	116	0.30499	0.473171	0.52687	n.d.	n.d.	n.d.	Maritalea	Bacteria	Proteobacteria	Rhizobiales	sugar ABC transporter substrate-binding protein	WP_027834145	6e-65	74.48	100	213
BF	c170336_g1_i1_1	1	1	1	0.08	0.08	0.08	86	49	18	0.0487983	0.0757074	0.0842993	✔	n.d.	✔	Janthinobacterium	Bacteria	Proteobacteria	Burkholderiales	membrane protein	WP_034749526	3e-67	38	92	229
BF	c170480_g1_i1_1	1	1	1	0.07	0.07	0.07	54	64	37	0.0426985	0.066244	0.0737619	n.d.	n.d.	✔	Luteimonas	Bacteria	Proteobacteria	Xanthomonadales	polyketide cyclase	WP_027072639	0	77.08	100	595
BF	c173733_g1_i1_2	2	2	1	0.21	0.21	0.1	103	110	72	0.128096	0.198732	0.105374	n.d.	n.d.	✔	Luteimonas	Bacteria	Proteobacteria	Xanthomonadales	cell envelope biogenesis protein OmpA	WP_047135851	6e-118	83.93	79	350
BF	c173940_g2_i1_3	6	3	3	0.55	0.25	0.25	588	154	117	0.335489	0.236586	0.263435	✔	n.d.	n.d.	Teredinibacter	Bacteria	Proteobacteria	Cellvibrionales	hypothetical protein	WP_052704929	1e-91	43.92	99	291
BF	c174380_g2_i1_1	5	2	1	0.24	0.09	0.04	283	60	26	0.146395	0.0851708	0.0421496	✔	n.d.	n.d.	Phycisphaera	Bacteria	Planctomycetes	Phycisphaerales	PEP-CTERM domain protein	WP_014437276	1e-15	32.23	39	88.2
BF	c17630_g1_i1_2	1	2	2	0.04	0.08	0.08	120	92	68	0.0243992	0.0757074	0.0842993	n.d.	n.d.	n.d.	Balneatrix	Bacteria	Proteobacteria	Oceanospirillales	hypothetical protein	WP_027312537	4e-47	39.1	79	192
BF	c177269_g1_i1_6	2	2	1	0.25	0.25	0.12	110	58	24	0.152495	0.236586	0.126449	✔	n.d.	✔	Candidatus	n.d.	n.d.	n.d.	flagellar motor protein MotA	WP_011683051	7e-135	80.42	98	392
BF	c177434_g3_i1_2	3	1	1	0.17	0.06	0.06	78	16	18	0.103696	0.0567805	0.0632244	n.d.	n.d.	n.d.	Gilliamella	Bacteria	Proteobacteria	Orbales	type VI secretion protein EvpB	WP_025316041	0	59.8	99	665
BF	c178114_g2_i1_1	1	2	2	0.29	0.67	0.67	101	74	75	0.176894	0.634049	0.706006	n.d.	n.d.	n.d.	Roseovarius	Bacteria	Proteobacteria	Rhodobacterales	peptide ABC transporter substrate-binding protein	WP_008279568	2e-53	89.11	100	186
BF	c178707_g1_i1_2	6	1	1	0.22	0.03	0.03	320	25	39	0.134195	0.0283903	0.0316122	✔	n.d.	✔	Bacteroidales	Bacteria	Bacteroidetes	Bacteroidales	protein containing Por secretion system C-terminal sorting domain	GAP43101	1e-12	36.03	32	81.3
BF	c179838_g1_i1_2	1	2	3	0.09	0.18	0.28	52	87	115	0.0548981	0.170342	0.295047	n.d.	n.d.	n.d.	Flammeovirga	Bacteria	Bacteroidetes	Cytophagales	hypothetical protein	WP_044227344	4e-63	40.58	97	219
BF	c180274_g1_i1_4	8	1	4	0.48	0.05	0.22	393	58	72	0.29279	0.0473171	0.231823	✔	✔	n.d.	Alteromonadaceae	Bacteria	Proteobacteria	Alteromonadales	glycosyl hydrolase family 5_53 domain-containing protein	AIF91557	0	60.99	83	591
BF	c180554_g1_i2_3	1	1	1	0.16	0.16	0.16	57	47	51	0.0975967	0.151415	0.168599	✔	n.d.	✔	Pelagibacterium	Bacteria	Proteobacteria	Rhizobiales	hypothetical protein	WP_041528493	5e-21	40.56	70	96.3
BF	c180563_g2_i1_2	8	6	6	0.46	0.29	0.29	783	238	223	0.28059	0.274439	0.305585	✔	n.d.	n.d.	Enhygromyxa	Bacteria	Proteobacteria	Myxococcales	hypothetical protein DB30_07403	KIG13987	2e-104	33.77	99	340
BF	c180995_g1_i1_1	9	5	5	0.28	0.15	0.15	349	87	206	0.170794	0.141951	0.158061	✔	n.d.	n.d.	Lysobacter	Bacteria	Proteobacteria	Xanthomonadales	hypothetical protein N792_04500	KGM52361	0	63.13	100	1290
BF	c182168_g1_i1_2	1	1	1	0.15	0.15	0.15	111	33	30	0.0914969	0.141951	0.158061	n.d.	n.d.	n.d.	Luteimonas	Bacteria	Proteobacteria	Xanthomonadales	poly(hydroxyalcanoate) granule associated protein	WP_036135305	1e-69	83.97	69	222
BF	c182481_g1_i1_3	3	3	3	0.07	0.07	0.07	161	48	53	0.0426985	0.066244	0.0737619	✔	n.d.	✔	Caldithrix	Bacteria	NA	NA	hypothetical protein	WP_044281263	2e-15	35	12	92
BF	c182481_g1_i1_4	4	2	3	0.36	0.16	0.26	229	47	59	0.219593	0.151415	0.273973	✔	n.d.	n.d.	Ignavibacterium	Bacteria	Ignavibacteriae	Ignavibacteriales	hypothetical protein	WP_014559358	2e-32	28.12	91	135
BF	c182719_g1_i1_1	1	1	2	0.21	0.21	0.47	26	31	41	0.128096	0.198732	0.495258	n.d.	n.d.	✔	Dyadobacter	Bacteria	Bacteroidetes	Cytophagales	flagellar motor protein MotA	WP_019941449	3e-58	75.91	100	193
BF	c183060_g1_i1_1	1	1	1	0.21	0.21	0.21	62	52	40	0.128096	0.198732	0.221286	✔	n.d.	n.d.	Chthoniobacter	Bacteria	Verrucomicrobia	NA	sulfurtransferase	WP_006981178	3e-45	65.57	85	155
BF	c183310_g1_i1_1	2	1	2	0.31	0.14	0.31	105	40	35	0.189094	0.132488	0.32666	n.d.	n.d.	n.d.	Comamonadaceae	Bacteria	Proteobacteria	Burkholderiales	branched-chain amino acid ABC transporter substrate-binding protein	WP_027102355	3e-94	65.5	99	293
BF	c183362_g1_i1_4	4	4	4	0.31	0.31	0.31	165	85	63	0.189094	0.293366	0.32666	n.d.	n.d.	n.d.	Aliihoeflea	Bacteria	Proteobacteria	Rhizobiales	ABC transporter substrate-binding protein	WP_024587172	0	84.91	93	688
BF	c183510_g2_i1_4	1	2	2	0.28	0.64	0.64	112	56	49	0.170794	0.605659	0.674394	✔	n.d.	✔	Pseudorhodobacter	Bacteria	Proteobacteria	Rhodobacterales	cytochrome C	WP_050528149	3e-41	73.4	87	148
BF	c183577_g2_i1_1	2	1	1	0.26	0.12	0.12	47	18	22	0.158595	0.113561	0.126449	n.d.	n.d.	n.d.	n.d.	n.d.	n.d.	n.d.	n.d.	n.d.	n.d.	n.d.	n.d.	n.d.
BF	c183796_g1_i1_3	1	1	1	0.13	0.13	0.13	45	68	25	0.0792973	0.123025	0.136986	n.d.	n.d.	n.d.	Niveispirillum	Bacteria	Proteobacteria	Rhodospirillales	superoxide dismutase	WP_035707744	2e-85	61.39	95	264
BF	c183818_g2_i1_4	6	5	4	0.6	0.48	0.37	1152	466	340	0.365988	0.454244	0.389884	✔	n.d.	n.d.	Luteimonas	Bacteria	Proteobacteria	Xanthomonadales	membrane protein	WP_027072737	0	87.99	95	563
BF	c183818_g4_i1_3	1	3	1	0.07	0.23	0.07	95	97	46	0.0426985	0.217659	0.0737619	n.d.	n.d.	n.d.	Lysobacter	Bacteria	Proteobacteria	Xanthomonadales	2-amino-3-ketobutyrate CoA ligase	WP_027082449	0	90.91	99	740
BF	c183818_g5_i1_1	3	2	1	0.26	0.17	0.08	139	43	63	0.158595	0.160878	0.0842993	n.d.	n.d.	n.d.	Luteimonas	Bacteria	Proteobacteria	Xanthomonadales	L-threonine 3-dehydrogenase	WP_027072216	0	93.88	97	676
BF	c183822_g1_i1_2	2	2	1	0.33	0.33	0.15	87	92	25	0.201293	0.312293	0.158061	✔	n.d.	✔	Lysobacter	Bacteria	Proteobacteria	Xanthomonadales	hypothetical protein	WP_036133645	2e-11	36.18	72	68.9
BF	c183839_g2_i1_1	1	1	1	0.28	0.28	0.28	58	29	40	0.170794	0.264976	0.295047	n.d.	n.d.	n.d.	Xanthomonas	Bacteria	Proteobacteria	Xanthomonadales	acyl carrier protein	CCP41516	9e-47	81.19	99	157
BF	c185151_g2_i1_2	2	1	1	0.11	0.05	0.05	82	29	29	0.0670977	0.0473171	0.052687	✔	n.d.	✔	Nitrosococcus	Bacteria	Proteobacteria	Chromatiales	hypothetical protein	WP_013034518	4e-77	35.83	98	263
BF	c185228_g1_i1_1	1	1	1	0.18	0.18	0.18	58	13	26	0.109796	0.170342	0.189673	n.d.	n.d.	n.d.	Zobellia	Bacteria	Bacteroidetes	Flavobacteriales	elongation factor Tu	WP_038234868	1e-102	93.29	100	312
BF	c187623_g2_i1_1	1	1	1	0.08	0.08	0.08	121	48	14	0.0487983	0.0757074	0.0842993	n.d.	n.d.	n.d.	Phycisphaera	Bacteria	Planctomycetes	Phycisphaerales	putative type IV pilus biogenesis protein PilQ	BAM03595	3e-57	42.32	82	208
BF	c188007_g1_i1_1	2	1	1	0.2	0.09	0.09	92	60	30	0.121996	0.0851708	0.0948367	✔	n.d.	n.d.	Dyadobacter	Bacteria	Bacteroidetes	Cytophagales	flagellar motor protein MotB	WP_015811845	6e-159	73.9	100	457
BF	c188370_g1_i1_1	4	2	3	0.6	0.26	0.42	318	71	96	0.365988	0.246049	0.442571	n.d.	n.d.	✔	Chondromyces	Bacteria	Proteobacteria	Myxococcales	flagellar motor protein MotA	WP_044250695	4e-115	76.96	94	340
BF	c188623_g1_i1_2	1	1	1	0.18	0.18	0.18	115	64	60	0.109796	0.170342	0.189673	n.d.	n.d.	n.d.	Deinococcus	Bacteria	Deinococcus-Thermus	Deinococcales	oligopeptide/dipeptide ABC transporter, ATPase subunit	ADV67684	1e-71	72.33	91	231
BF	c188640_g3_i1_1	2	2	1	0.33	0.33	0.15	101	70	40	0.201293	0.312293	0.158061	✔	n.d.	n.d.	Altererythrobacter	Bacteria	Proteobacteria	Sphingomonadales	flagellar motor protein MotB	WP_046904011	7e-60	51.53	99	203
BF	c188648_g2_i1_1	3	1	2	0.16	0.05	0.1	91	38	35	0.0975967	0.0473171	0.105374	n.d.	n.d.	n.d.	Lysobacter	Bacteria	Proteobacteria	Xanthomonadales	urocanate hydratase	WP_027070178	0	92.73	99	1062
BF	c188967_g1_i1_4	3	2	1	0.65	0.4	0.18	222	62	50	0.396487	0.378537	0.189673	n.d.	n.d.	✔	Marinobacter	Bacteria	Proteobacteria	Alteromonadales	fimbrial protein	WP_008938911	2e-37	51.15	99	137
BF	c189077_g1_i1_3	2	2	1	0.56	0.56	0.25	106	50	26	0.341588	0.529952	0.263435	n.d.	n.d.	n.d.	Methylovorus	Bacteria	Proteobacteria	NA	membrane protein	WP_013443357	3e-15	42.22	77	76.6
BF	c189124_g2_i1_1	3	3	1	0.09	0.09	0.03	155	116	25	0.0548981	0.0851708	0.0316122	✔	n.d.	n.d.	Paenibacillus	Bacteria	Firmicutes	Bacillales	hypothetical protein	WP_028557838	5e-16	37.13	36	94
BF	c189318_g1_i1_1	3	3	2	0.3	0.3	0.19	368	213	215	0.182994	0.283903	0.200211	n.d.	n.d.	n.d.	Luteimonas	Bacteria	Proteobacteria	Xanthomonadales	TonB-dependent receptor	WP_052338472	5e-77	46.62	99	264
BF	c189457_g1_i2_5	1	1	1	0.04	0.04	0.04	115	43	33	0.0243992	0.0378537	0.0421496	n.d.	n.d.	n.d.	Luteimonas	Bacteria	Proteobacteria	Xanthomonadales	elongation factor G	WP_027072924	0	82.82	100	1181
BF	c189457_g1_i2_7	1	1	1	0.24	0.24	0.24	16	24	20	0.146395	0.227122	0.252898	✔	n.d.	n.d.	Luteimonas	Bacteria	Proteobacteria	Xanthomonadales	DNA-binding protein	WP_027072926	1e-55	90.2	79	181
BF	c189469_g1_i1_1	2	1	1	0.38	0.17	0.17	31	23	29	0.231792	0.160878	0.179136	n.d.	n.d.	n.d.	Caenimonas	Bacteria	Proteobacteria	Burkholderiales	ABC transporter substrate-binding protein	WP_048438981	1e-90	78.92	100	283
BF	c189808_g1_i1_1	1	1	1	0.09	0.09	0.09	153	95	67	0.0548981	0.0851708	0.0948367	✔	n.d.	✔	n.d.	n.d.	n.d.	n.d.	n.d.	n.d.	n.d.	n.d.	n.d.	n.d.
BF	c190124_g1_i1_1	1	1	2	0.09	0.09	0.18	62	13	63	0.0548981	0.0851708	0.189673	✔	n.d.	✔	Aliihoeflea	Bacteria	Proteobacteria	Rhizobiales	ABC transporter substrate-binding protein	WP_051375948	0	87.23	95	569
BF	c190228_g1_i1_1	1	1	1	0.05	0.05	0.05	120	34	24	0.030499	0.0473171	0.052687	n.d.	n.d.	n.d.	Luteimonas	Bacteria	Proteobacteria	Xanthomonadales	phosphoglyceromutase	WP_027070808	0	87.65	95	891
BF	c190324_g2_i1_2	3	2	1	0.18	0.12	0.06	302	39	31	0.109796	0.113561	0.0632244	✔	n.d.	n.d.	Truepera	Bacteria	Deinococcus-Thermus	Deinococcales	extracellular solute-binding protein family 5	ADI15692	0	60.65	98	605
BF	c190660_g4_i1_3	7	5	3	1.49	0.92	0.48	408	251	227	0.908869	0.870635	0.505796	n.d.	n.d.	n.d.	Luteimonas	Bacteria	Proteobacteria	Xanthomonadales	phosphatidylethanolamine-binding protein	WP_027071985	2e-116	82.84	96	342
BF	c190817_g1_i1_7	2	1	1	0.08	0.04	0.04	168	98	60	0.0487983	0.0378537	0.0421496	✔	✔	n.d.	Luteimonas	Bacteria	Proteobacteria	Xanthomonadales	hypothetical protein	WP_052773020	0	65.15	90	859
BF	c191216_g1_i1_2	1	2	1	0.18	0.38	0.18	28	29	16	0.109796	0.35961	0.189673	✔	n.d.	n.d.	Bradyrhizobium	Bacteria	Proteobacteria	Rhizobiales	hypothetical protein	WP_051337097	5e-30	45.39	84	119
BF	c191896_g2_i1_4	4	4	3	0.23	0.23	0.17	344	84	85	0.140295	0.217659	0.179136	n.d.	n.d.	n.d.	Mesorhizobium	Bacteria	Proteobacteria	Rhizobiales	MULTISPECIES: peptide ABC transporter substrate-binding protein	WP_023796835	0	75.8	100	855
BF	c192113_g1_i1_3	1	1	1	0.18	0.18	0.18	115	70	67	0.109796	0.170342	0.189673	n.d.	n.d.	✔	Sphingopyxis	Bacteria	Proteobacteria	Sphingomonadales	membrane protein	WP_033074146	3e-66	73.75	93	223
BF	c192149_g1_i1_4	5	5	2	0.21	0.21	0.08	191	148	33	0.128096	0.198732	0.0842993	✔	✔	n.d.	Luteimonas	Bacteria	Proteobacteria	Xanthomonadales	peptidase S9	WP_027072364	0	79.38	91	1137
BF	c192415_g1_i1_1	1	1	1	0.12	0.12	0.12	136	68	56	0.0731975	0.113561	0.126449	✔	n.d.	✔	Neptuniibacter	Bacteria	Proteobacteria	Oceanospirillales	hypothetical protein	WP_007022523	3e-27	36.07	98	115
BF	c192733_g1_i1_1	4	4	3	0.33	0.33	0.24	288	58	99	0.201293	0.312293	0.252898	✔	n.d.	n.d.	Chondromyces	Bacteria	Proteobacteria	Myxococcales	hypothetical protein	WP_050435629	9e-86	46.58	74	279
BF	c193118_g3_i1_1	4	2	2	0.11	0.05	0.05	157	31	50	0.0670977	0.0473171	0.052687	✔	n.d.	✔	Sphingobacterium	Bacteria	Bacteroidetes	Sphingobacteriales	SusC/RagA family TonB-linked outer membrane protein	WP_013665913	0	56.53	99	1136
BF	c193265_g2_i1_3	7	4	3	0.79	0.34	0.24	542	164	107	0.481884	0.321756	0.252898	✔	n.d.	✔	Rhizobium	Bacteria	Proteobacteria	Rhizobiales	50S ribosomal protein L18	WP_022716174	0	89.04	96	694
BF	c193862_g2_i1_2	8	7	4	1.13	0.94	0.46	722	204	122	0.689277	0.889562	0.484721	n.d.	n.d.	n.d.	Roseobacter	Bacteria	Proteobacteria	Rhodobacterales	ABC branched amino acid transporter family, periplasmic substrate-binding protein	EAQ44773	8e-142	69.9	99	418
BF	c194232_g3_i1_2	6	5	5	0.97	0.76	0.76	793	204	235	0.59168	0.71922	0.800843	n.d.	n.d.	n.d.	Mesorhizobium	Bacteria	Proteobacteria	Rhizobiales	peptide ABC transporter substrate-binding protein	WP_047564084	6e-135	77.11	100	403
BF	c194306_g1_i1_3	4	2	2	0.15	0.07	0.07	192	24	89	0.0914969	0.066244	0.0737619	✔	n.d.	✔	Hymenobacter	Bacteria	Bacteroidetes	Cytophagales	hypothetical protein	WP_022826361	2e-15	34.45	24	91.7
BF	c194532_g1_i1_4	13	7	3	0.38	0.19	0.08	801	195	88	0.231792	0.179805	0.0842993	n.d.	n.d.	n.d.	Altererythrobacter	Bacteria	Proteobacteria	Sphingomonadales	hypothetical protein	WP_046903340	0	35.25	99	590
BF	c195230_g5_i1_14	2	1	2	0.36	0.17	0.36	516	185	146	0.219593	0.160878	0.379347	✔	n.d.	n.d.	Mizugakiibacter	Bacteria	Proteobacteria	Xanthomonadales	putative spore coat protein, late developmental	GAP66686	1e-43	53.64	82	154
BF	c195308_g1_i1_1	1	1	1	0.11	0.11	0.11	69	50	21	0.0670977	0.104098	0.115911	✔	n.d.	✔	Algoriphagus	Bacteria	Bacteroidetes	Cytophagales	flagellar motor protein MotA	WP_026950978	9e-169	89.55	100	480
BF	c195401_g1_i1_3	5	3	4	0.46	0.21	0.29	285	179	168	0.28059	0.198732	0.305585	✔	n.d.	✔	Luteimonas	Bacteria	Proteobacteria	Xanthomonadales	hypothetical protein	WP_047136796	0	71.88	100	644
BF	c195535_g1_i1_5	5	1	1	0.22	0.04	0.04	80	19	18	0.134195	0.0378537	0.0421496	✔	n.d.	n.d.	Luteimonas	Bacteria	Proteobacteria	Xanthomonadales	peptidase M20	WP_043741206	0	83.2	93	1122
BF	c195792_g1_i1_4	1	1	1	0.14	0.14	0.14	32	46	15	0.0853971	0.132488	0.147524	n.d.	n.d.	n.d.	Methylibium	Bacteria	Proteobacteria	NA	formate dehydrogenase	KNZ31963	1e-132	90.5	99	383
BF	c195821_g1_i1_1	3	1	2	0.64	0.18	0.39	536	69	129	0.390387	0.170342	0.410959	n.d.	n.d.	n.d.	Pseudorhodobacter	Bacteria	Proteobacteria	Rhodobacterales	diguanylate cyclase	WP_050519100	3e-78	76.73	98	253
BF	c195821_g2_i1_1	4	4	4	0.7	0.7	0.7	547	143	106	0.426985	0.66244	0.737619	n.d.	n.d.	n.d.	Pseudorhodobacter	Bacteria	Proteobacteria	Rhodobacterales	diguanylate cyclase	WP_050519100	2e-97	68.12	100	305
BF	c195874_g1_i1_1	4	2	2	0.5	0.22	0.22	224	89	88	0.30499	0.208195	0.231823	n.d.	n.d.	✔	Mesorhizobium	Bacteria	Proteobacteria	Rhizobiales	cyclase	WP_047146957	2e-150	79.56	100	434
BF	c195945_g1_i1_2	2	1	1	0.32	0.15	0.15	73	35	29	0.195193	0.141951	0.158061	n.d.	n.d.	n.d.	Truepera	Bacteria	Deinococcus-Thermus	Deinococcales	glycerol-3-phosphate ABC transporter ATP-binding protein	WP_013178823	6e-92	69.07	100	285
BF	c196147_g1_i1_15	10	6	6	0.35	0.18	0.18	744	197	181	0.213493	0.170342	0.189673	✔	n.d.	n.d.	Psychromonas	Bacteria	Proteobacteria	Alteromonadales	hypothetical protein	WP_028863799	2e-13	35	13	85.9
BF	c196758_g1_i1_10	1	1	1	0.1	0.1	0.1	22	64	125	0.0609979	0.0946342	0.105374	✔	n.d.	n.d.	Lysobacter	Bacteria	Proteobacteria	Xanthomonadales	hydrolase	WP_031370516	2e-144	89.87	82	419
BF	c196758_g1_i1_11	1	1	1	0.12	0.12	0.12	58	45	26	0.0731975	0.113561	0.126449	n.d.	n.d.	n.d.	Labilithrix	Bacteria	Proteobacteria	Myxococcales	putative short-chain type dehydrogenase/reductase	AKU93833	4e-117	65.62	100	348
BF	c196758_g1_i1_13	5	2	3	0.82	0.27	0.43	241	54	99	0.500183	0.255512	0.453109	n.d.	n.d.	n.d.	Lysobacter	Bacteria	Proteobacteria	Xanthomonadales	chloroperoxidase	WP_036133446	3e-123	76.15	94	361
BF	c196758_g1_i1_9	1	1	1	0.11	0.11	0.11	77	28	17	0.0670977	0.104098	0.115911	✔	n.d.	n.d.	Pseudoxanthomonas	Bacteria	Proteobacteria	Xanthomonadales	hypothetical protein	WP_052632975	3e-97	68.34	79	295
BF	c197007_g1_i1_6	5	1	2	0.37	0.07	0.13	214	15	77	0.225692	0.066244	0.136986	n.d.	n.d.	n.d.	Devosia	Bacteria	Proteobacteria	Rhizobiales	hypothetical protein	WP_046135965	0	63.2	95	534
BF	c197341_g1_i1_5	2	1	1	0.14	0.07	0.07	57	32	17	0.0853971	0.066244	0.0737619	n.d.	n.d.	✔	Mesorhizobium	Bacteria	Proteobacteria	Rhizobiales	branched-chain amino acid ABC transporter substrate-binding protein	WP_008833847	0	82.26	100	758
BF	c197453_g1_i1_1	1	1	1	0.25	0.25	0.25	21	17	25	0.152495	0.236586	0.263435	n.d.	n.d.	n.d.	Ruegeria	Bacteria	Proteobacteria	Rhodobacterales	hypothetical protein	WP_011540148	5e-58	77.68	99	186
BF	c197487_g1_i1_1	1	1	1	0.06	0.06	0.06	90	47	30	0.0365988	0.0567805	0.0632244	n.d.	n.d.	n.d.	Luteimonas	Bacteria	Proteobacteria	Xanthomonadales	asparaginyl-tRNA synthetase	WP_027071707	0	92.7	100	912
BF	c197829_g2_i1_1	3	2	1	0.36	0.23	0.11	126	45	17	0.219593	0.217659	0.115911	✔	n.d.	n.d.	n.d.	n.d.	n.d.	n.d.	n.d.	n.d.	n.d.	n.d.	n.d.	n.d.
BF	c198319_g1_i1_2	2	1	1	0.21	0.1	0.1	72	21	15	0.128096	0.0946342	0.105374	n.d.	n.d.	✔	Nitrosomonas	Bacteria	Proteobacteria	Nitrosomonadales	ammonia monooxygenase	WP_013646792	0	96.18	100	518
BF	c198319_g1_i1_3	6	6	6	0.47	0.47	0.47	385	143	149	0.28669	0.444781	0.495258	✔	n.d.	✔	Nitrosomonas	Bacteria	Proteobacteria	Nitrosomonadales	ammonia monooxygenase subunit B	AAG60668	0	88.28	99	777
BF	c198456_g1_i1_2	5	5	4	0.37	0.37	0.29	352	162	81	0.225692	0.350147	0.305585	✔	n.d.	n.d.	Mesoaciditoga	Bacteria	Thermotogae	Mesoaciditogales	hypothetical protein	WP_036222264	8e-99	40	94	315
BF	c198619_g1_i1_8	2	1	1	0.08	0.04	0.04	80	23	19	0.0487983	0.0378537	0.0421496	n.d.	n.d.	n.d.	Luteimonas	Bacteria	Proteobacteria	Xanthomonadales	short-chain dehydrogenase	WP_027079868	0	88.32	93	1228
BF	c198619_g2_i1_24	4	3	2	0.24	0.17	0.11	144	61	40	0.146395	0.160878	0.115911	n.d.	n.d.	n.d.	Lysobacter	Bacteria	Proteobacteria	Xanthomonadales	hypothetical protein	WP_031372322	7e-129	44.72	100	398
BF	c198619_g2_i1_3	4	2	3	0.1	0.05	0.08	242	61	131	0.0609979	0.0473171	0.0842993	✔	n.d.	n.d.	Rhodanobacter	Bacteria	Proteobacteria	Xanthomonadales	ATPase AAA	WP_027489990	0	57.66	59	753
BF	c198966_g9_i1_1	1	2	2	0.08	0.16	0.16	61	84	72	0.0487983	0.151415	0.168599	n.d.	n.d.	n.d.	Ideonella	Bacteria	Proteobacteria	Burkholderiales	carbon-monoxide dehydrogenase form II, large subunit	GAP36938	0	83.29	100	620
BF	c199016_g1_i1_3	1	1	1	0.15	0.15	0.15	89	51	43	0.0914969	0.141951	0.158061	✔	n.d.	✔	Limnochorda	Bacteria	Firmicutes	Limnochordales	hypothetical protein LIP_2348	BAS28189	1e-60	59.43	88	208
BF	c199242_g1_i1_1	2	2	2	0.15	0.15	0.15	66	54	56	0.0914969	0.141951	0.158061	n.d.	n.d.	n.d.	Nitratireductor	Bacteria	Proteobacteria	Rhizobiales	ABC transporter substrate-binding protein	WP_048647575	0	77.99	95	602
BF	c199423_g1_i1_3	1	2	1	0.06	0.12	0.06	62	47	26	0.0365988	0.113561	0.0632244	n.d.	n.d.	n.d.	Luteimonas	Bacteria	Proteobacteria	Xanthomonadales	peptidase M20	WP_027072946	0	86.97	100	890
BF	c199459_g1_i3_1	4	2	3	0.35	0.16	0.25	190	52	74	0.213493	0.151415	0.263435	✔	n.d.	✔	Methylibium	Bacteria	Proteobacteria	NA	MULTISPECIES: ABC transporter substrate-binding protein	WP_011829535	0	75.28	95	574
BF	c199483_g1_i1_10	26	24	24	1.14	0.96	0.96	6021	2111	2470	0.695376	0.908489	1.01159	✔	n.d.	✔	Luteimonas	Bacteria	Proteobacteria	Xanthomonadales	TonB-dependent receptor	WP_027072800	0	53.39	99	984
BF	c199663_g7_i1_10	1	1	1	0.09	0.09	0.09	50	54	39	0.0548981	0.0851708	0.0948367	n.d.	n.d.	n.d.	n.d.	n.d.	n.d.	n.d.	n.d.	n.d.	n.d.	n.d.	n.d.	n.d.
BF	c199663_g7_i1_11	1	2	2	0.05	0.11	0.11	119	105	121	0.030499	0.104098	0.115911	n.d.	n.d.	n.d.	Haliangium	Bacteria	Proteobacteria	NA	protein ImpC	WP_012828150	3e-162	50.76	90	483
BF	c199767_g1_i1_1	2	1	1	0.34	0.16	0.16	172	22	16	0.207393	0.151415	0.168599	✔	n.d.	n.d.	Dyadobacter	Bacteria	Bacteroidetes	Cytophagales	hypothetical protein	WP_025762189	9e-76	59.79	98	238
BF	c199785_g1_i1_1	8	4	2	0.23	0.11	0.05	415	229	96	0.140295	0.104098	0.052687	✔	n.d.	n.d.	Altererythrobacter	Bacteria	Proteobacteria	Sphingomonadales	Vitamin B12 transporter BtuB precursor	AKH41524	0	63.22	99	1311
BF	c199830_g2_i1_3	8	5	4	0.25	0.15	0.12	334	82	85	0.152495	0.141951	0.126449	✔	n.d.	n.d.	Luteimonas	Bacteria	Proteobacteria	Xanthomonadales	hypothetical protein	WP_027079959	0	60.47	99	1174
BF	c199847_g1_i1_10	2	1	1	0.28	0.13	0.13	101	51	46	0.170794	0.123025	0.136986	n.d.	n.d.	n.d.	Luteimonas	Bacteria	Proteobacteria	Xanthomonadales	cell division inhibitor MinD	WP_027072635	4e-145	93.61	99	418
BF	c199928_g1_i1_3	8	5	3	0.53	0.3	0.17	417	185	92	0.323289	0.283903	0.179136	n.d.	n.d.	n.d.	Thermomonas	Bacteria	Proteobacteria	Xanthomonadales	catalase	WP_028838828	0	90.08	99	937
BF	c200004_g1_i1_1	2	1	1	0.08	0.04	0.04	107	42	29	0.0487983	0.0378537	0.0421496	✔	n.d.	✔	n.d.	n.d.	n.d.	n.d.	n.d.	n.d.	n.d.	n.d.	n.d.	n.d.
BF	c200197_g3_i1_2	1	1	1	0.08	0.08	0.08	58	33	64	0.0487983	0.0757074	0.0842993	✔	n.d.	✔	Sinorhizobium	Bacteria	Proteobacteria	Rhizobiales	nitrate ABC transporter substrate-binding protein	WP_037414602	0	84.8	91	574
BF	c200289_g2_i1_1	2	2	2	0.72	0.72	0.72	136	31	44	0.439185	0.681367	0.758693	✔	n.d.	n.d.	Aliagarivorans	Bacteria	Proteobacteria	Alteromonadales	MULTISPECIES: membrane protein	WP_026958469	4e-06	38.71	90	51.2
BF	c200331_g2_i1_2	4	2	2	1.89	0.7	0.7	335	121	97	1.15286	0.66244	0.737619	✔	n.d.	n.d.	Aliagarivorans	Bacteria	Proteobacteria	Alteromonadales	MULTISPECIES: membrane protein	WP_026958469	2e-06	37.5	91	52
BF	c200331_g2_i2_2	4	3	3	1.92	1.23	1.23	599	311	269	1.17116	1.164	1.2961	✔	n.d.	n.d.	Aliagarivorans	Bacteria	Proteobacteria	Alteromonadales	MULTISPECIES: membrane protein	WP_026958469	5e-07	38.54	91	53.5
BF	c200453_g8_i1_16	2	2	2	0.07	0.07	0.07	154	68	75	0.0426985	0.066244	0.0737619	✔	n.d.	n.d.	Luteimonas	Bacteria	Proteobacteria	Xanthomonadales	TonB-dependent receptor	WP_043740417	0	83.31	94	1391
BF	c200453_g8_i2_3	1	1	1	0.03	0.03	0.03	37	18	29	0.0182994	0.0283903	0.0316122	✔	n.d.	n.d.	Pseudoxanthomonas	Bacteria	Proteobacteria	Xanthomonadales	TonB-dependent receptor	WP_052633088	0	72.68	100	1308
BF	c200503_g1_i1_1	2	2	1	0.24	0.24	0.11	205	121	75	0.146395	0.227122	0.115911	n.d.	n.d.	n.d.	uncultured	n.d.	n.d.	n.d.	twin-arginine translocation pathway signal	EKD61399	6e-147	77.25	100	428
BF	c200639_g1_i1_1	2	3	3	0.16	0.25	0.25	152	123	51	0.0975967	0.236586	0.263435	n.d.	n.d.	n.d.	Cellvibrio	Bacteria	Proteobacteria	Cellvibrionales	F0F1 ATP synthase subunit alpha	WP_007639064	0	98.14	100	759
BF	c200685_g1_i1_2	1	2	2	0.05	0.1	0.1	81	22	72	0.030499	0.0946342	0.105374	✔	n.d.	n.d.	n.d.	n.d.	n.d.	n.d.	n.d.	n.d.	n.d.	n.d.	n.d.	n.d.
BF	c200696_g1_i1_2	1	1	1	0.14	0.14	0.14	42	29	34	0.0853971	0.132488	0.147524	n.d.	n.d.	n.d.	Verrucomicrobia	Bacteria	Verrucomicrobia	NA	heme-binding protein	WP_041874764	1e-83	63.68	99	258
BF	c200861_g1_i2_2	6	6	4	0.5	0.5	0.31	244	146	125	0.30499	0.473171	0.32666	✔	n.d.	n.d.	Devosia	Bacteria	Proteobacteria	Rhizobiales	hypothetical protein	WP_046103795	0	89.95	100	746
BF	c201194_g2_i1_2	6	4	4	0.28	0.18	0.18	346	119	169	0.170794	0.170342	0.189673	n.d.	n.d.	✔	Lysobacter	Bacteria	Proteobacteria	Xanthomonadales	carbon starvation protein A	WP_036139186	0	84.78	99	1175
BF	c201647_g1_i1_15	2	1	1	0.12	0.06	0.06	45	17	16	0.0731975	0.0567805	0.0632244	n.d.	n.d.	✔	Pseudoxanthomonas	Bacteria	Proteobacteria	Xanthomonadales	dihydroorotate dehydrogenase	WP_024868714	0	89.02	100	850
BF	c201661_g4_i1_6	5	3	2	1.09	0.55	0.34	727	393	204	0.664877	0.520488	0.358272	✔	n.d.	n.d.	Paracoccus	Bacteria	Proteobacteria	Rhodobacterales	ABC sugar (glycerol) transporter, periplasmic binding protein	AGT11520	4e-105	85.71	100	325
BF	c201912_g1_i1_1	1	1	1	0.29	0.29	0.29	19	28	14	0.176894	0.274439	0.305585	n.d.	n.d.	n.d.	Monoraphidium	Eukaryota	Chlorophyta	Sphaeropleales	Histone H4	XP_013890557	2e-62	98.06	100	197
BF	c202109_g1_i1_5	2	2	1	0.2	0.2	0.09	366	127	100	0.121996	0.189268	0.0948367	✔	n.d.	✔	Sorangium	Bacteria	Proteobacteria	Myxococcales	hypothetical protein	WP_044985923	2e-96	51.88	94	298
BF	c202444_g4_i1_4	2	1	1	0.47	0.21	0.21	62	44	50	0.28669	0.198732	0.221286	n.d.	n.d.	n.d.	Luteimonas	Bacteria	Proteobacteria	Xanthomonadales	hypothetical protein	WP_027072795	9e-74	80.28	100	228
BF	c202670_g4_i1_1	3	2	1	0.25	0.16	0.08	230	39	17	0.152495	0.151415	0.0842993	n.d.	n.d.	n.d.	Luteimonas	Bacteria	Proteobacteria	Xanthomonadales	DNA polymerase III subunit beta	WP_027070760	0	93.44	100	643
BF	c203033_g1_i1_2	4	4	4	0.12	0.12	0.12	235	138	83	0.0731975	0.113561	0.126449	✔	n.d.	n.d.	Bacillus	Bacteria	n.d.	n.d.	MULTISPECIES: hypothetical protein	WP_000811549	2e-22	32.51	26	114
BF	c203159_g1_i2_2	3	2	3	0.21	0.14	0.21	134	39	39	0.128096	0.132488	0.221286	✔	n.d.	✔	Ideonella	Bacteria	Proteobacteria	Burkholderiales	branched-chain amino acid ABC transporter, amino acid-binding protein	GAP37275	0	78.5	97	691
BF	c203208_g1_i1_1	1	1	1	0.13	0.13	0.13	95	52	37	0.0792973	0.123025	0.136986	✔	n.d.	n.d.	Haloferula	Bacteria	Verrucomicrobia	NA	hypothetical protein	WP_035611534	1e-17	40.65	51	87.8
BF	c203229_g3_i1_1	1	1	1	0.13	0.13	0.13	54	35	18	0.0792973	0.123025	0.136986	✔	n.d.	n.d.	Devosia	Bacteria	Proteobacteria	Rhizobiales	hypothetical protein	WP_049704274	3e-68	58.37	100	228
BF	c203374_g3_i1_2	6	2	1	0.8	0.22	0.1	398	124	46	0.487983	0.208195	0.105374	✔	n.d.	n.d.	Pseudorhodobacter	Bacteria	Proteobacteria	Rhodobacterales	hypothetical protein	WP_050521584	7e-101	56.6	96	308
BF	c203535_g1_i3_1	2	1	1	0.38	0.17	0.17	34	15	13	0.231792	0.160878	0.179136	✔	n.d.	n.d.	Mesorhizobium	Bacteria	Proteobacteria	Rhizobiales	ABC transporter	WP_047147550	2e-99	85.38	98	303
BF	c203646_g3_i1_4	5	2	2	0.22	0.08	0.08	291	33	44	0.134195	0.0757074	0.0842993	n.d.	n.d.	n.d.	Lysobacter	Bacteria	Proteobacteria	Xanthomonadales	hypothetical protein	WP_036134092	0	76.86	100	1087
BF	c203693_g2_i1_6	1	1	1	0.13	0.13	0.13	34	25	14	0.0792973	0.123025	0.136986	n.d.	n.d.	n.d.	Luteimonas	Bacteria	Proteobacteria	Xanthomonadales	carbonate dehydratase	WP_024890471	7e-131	82.51	99	380
BF	c203693_g3_i1_5	2	1	2	0.06	0.03	0.06	44	18	94	0.0365988	0.0283903	0.0632244	n.d.	n.d.	n.d.	Lysobacter	Bacteria	Proteobacteria	Xanthomonadales	cyanophycin synthetase	WP_036104910	0	83.78	100	1609
BF	c203745_g5_i1_2	4	3	3	0.53	0.38	0.38	350	209	166	0.323289	0.35961	0.400421	n.d.	n.d.	n.d.	Devosia	Bacteria	Proteobacteria	Rhizobiales	sugar ABC transporter	WP_035082317	3e-174	89.55	100	496
BF	c203989_g1_i1_5	2	1	1	0.08	0.04	0.04	131	38	25	0.0487983	0.0378537	0.0421496	✔	n.d.	✔	Sorangium	Bacteria	Proteobacteria	Myxococcales	hypothetical protein SCE1572_37260	AGP39649	0	61.35	95	867
BF	c204027_g6_i1_1	3	2	2	0.32	0.2	0.2	222	125	86	0.195193	0.189268	0.210748	n.d.	n.d.	n.d.	Cellvibrio	Bacteria	Proteobacteria	Cellvibrionales	elongation factor Tu	WP_012486350	0	94.92	100	573
BF	c204068_g3_i1_2	3	2	1	0.19	0.13	0.06	145	30	29	0.115896	0.123025	0.0632244	✔	n.d.	n.d.	Maribacter	Bacteria	Bacteroidetes	Flavobacteriales	cell envelope biogenesis protein OmpA	WP_027065672	0	77.85	100	758
BF	c204352_g11_i1_1	1	1	1	0.19	0.19	0.19	153	90	75	0.115896	0.179805	0.200211	n.d.	n.d.	✔	Luteimonas	Bacteria	Proteobacteria	Xanthomonadales	hypothetical protein	WP_024889864	1e-39	71	62	142
BF	c204352_g4_i1_4	4	1	1	0.95	0.18	0.18	100	49	20	0.57948	0.170342	0.189673	✔	n.d.	n.d.	Luteimonas	Bacteria	Proteobacteria	Xanthomonadales	hypothetical protein	WP_027071345	1e-94	86.96	100	283
BF	c204446_g1_i1_1	4	1	2	0.17	0.04	0.08	623	91	335	0.103696	0.0378537	0.0842993	✔	n.d.	n.d.	Flavobacteriales	Bacteria	Bacteroidetes	Flavobacteriales	hypothetical protein VR77_09525, partial	KJS05099	2e-58	61.76	23	222
BF	c204656_g2_i1_2	5	2	1	0.12	0.05	0.02	185	43	21	0.0731975	0.0473171	0.0210748	✔	n.d.	n.d.	Opitutus	Bacteria	Verrucomicrobia	Opitutales	TonB-denpendent receptor	WP_012376183	0	56.2	100	1362
BF	c204792_g1_i1_2	1	1	1	0.02	0.02	0.02	114	27	50	0.0121996	0.0189268	0.0210748	✔	n.d.	n.d.	Vitellibacter	Bacteria	Bacteroidetes	Flavobacteriales	T9SS C-terminal target domain-containing protein	WP_045079714	2e-40	47.3	24	174
BF	c204853_g2_i1_10	1	1	1	0.11	0.11	0.11	53	26	18	0.0670977	0.104098	0.115911	n.d.	n.d.	n.d.	Luteimonas	Bacteria	Proteobacteria	Xanthomonadales	pilus assembly protein PilM	WP_027071382	5e-179	96.15	100	509
BF	c204853_g2_i1_13	2	1	1	0.28	0.13	0.13	56	17	15	0.170794	0.123025	0.136986	n.d.	n.d.	✔	Luteimonas	Bacteria	Proteobacteria	Xanthomonadales	fimbrial protein	WP_027071381	8e-108	84.73	93	321
BF	c204853_g2_i1_16	11	7	8	0.62	0.36	0.42	694	337	337	0.378187	0.340683	0.442571	✔	n.d.	✔	Luteimonas	Bacteria	Proteobacteria	Xanthomonadales	fimbrial protein	WP_052338343	0	72.48	93	860
BF	c204853_g2_i2_10	5	3	3	0.24	0.14	0.14	216	62	42	0.146395	0.132488	0.147524	✔	n.d.	✔	Pseudoxanthomonas	Bacteria	Proteobacteria	Xanthomonadales	fimbrial protein	WP_013534386	0	72.7	99	877
BF	c204927_g1_i1_3	1	1	1	0.11	0.11	0.11	15	14	19	0.0670977	0.104098	0.115911	n.d.	n.d.	n.d.	Kangiella	Bacteria	Proteobacteria	Oceanospirillales	transcriptional regulator	WP_012800089	4e-90	61.46	79	278
BF	c204947_g1_i1_1	4	2	2	0.26	0.12	0.12	188	58	19	0.158595	0.113561	0.126449	n.d.	n.d.	n.d.	Halonatronum	Bacteria	Firmicutes	Halanaerobiales	peptide ABC transporter substrate-binding protein	WP_027339340	1e-89	38.78	96	295
BF	c205108_g3_i2_2	6	4	3	0.35	0.22	0.16	259	225	75	0.213493	0.208195	0.168599	✔	n.d.	n.d.	Mesorhizobium	Bacteria	Proteobacteria	Rhizobiales	peptide ABC transporter substrate-binding protein	WP_047148489	0	79.85	98	904
BF	c205108_g3_i3_2	6	5	4	0.36	0.29	0.23	210	214	101	0.219593	0.274439	0.24236	✔	n.d.	n.d.	Mesorhizobium	Bacteria	Proteobacteria	Rhizobiales	peptide ABC transporter substrate-binding protein	WP_047148489	0	81.7	100	930
BF	c205108_g5_i2_2	2	1	1	0.11	0.05	0.05	103	44	52	0.0670977	0.0473171	0.052687	✔	n.d.	n.d.	Rhizobium	Bacteria	Proteobacteria	Rhizobiales	peptide ABC transporter substrate-binding protein	WP_026203059	0	84.93	100	946
BF	c205132_g3_i3_1	7	4	5	0.93	0.46	0.6	576	238	204	0.567281	0.435317	0.632244	✔	n.d.	✔	Caldimonas	Bacteria	Proteobacteria	Burkholderiales	hypothetical protein	WP_019562092	3e-70	45.69	100	232
BF	c205217_g2_i1_1	3	1	2	0.31	0.09	0.2	221	62	66	0.189094	0.0851708	0.210748	✔	n.d.	n.d.	Lautropia	Bacteria	Proteobacteria	Burkholderiales	hypothetical protein	WP_040529550	3e-89	50.58	100	283
BF	c205297_g1_i1_1	1	1	1	0.07	0.07	0.07	65	55	39	0.0426985	0.066244	0.0737619	n.d.	n.d.	✔	Truepera	Bacteria	Deinococcus-Thermus	Deinococcales	ABC transporter substrate-binding protein	WP_013177087	0	66.5	92	534
BF	c205341_g2_i1_4	10	5	8	1.04	0.43	0.77	385	143	154	0.634378	0.406927	0.81138	✔	n.d.	n.d.	Mesorhizobium	Bacteria	Proteobacteria	Rhizobiales	branched-chain amino acid ABC transporter substrate-binding protein	WP_047145927	0	75.06	99	604
BF	c205341_g2_i2_2	5	4	3	0.51	0.39	0.28	121	70	63	0.311089	0.369074	0.295047	✔	n.d.	n.d.	Mesorhizobium	Bacteria	Proteobacteria	Rhizobiales	branched-chain amino acid ABC transporter substrate-binding protein	WP_047145927	0	79.88	99	551
BF	c205516_g1_i1_3	18	17	16	4.23	3.08	2.76	2180	1282	924	2.58021	2.91473	2.90832	n.d.	n.d.	n.d.	Paracoccus	Bacteria	Proteobacteria	Rhodobacterales	ABC sugar (glycerol) transporter, periplasmic binding protein	AGT11520	0	91.74	100	630
BF	c205544_g1_i1_1	3	3	3	0.06	0.06	0.06	80	76	53	0.0365988	0.0567805	0.0632244	n.d.	n.d.	n.d.	Psychroflexus	Bacteria	Bacteroidetes	Flavobacteriales	T9SS C-terminal target domain-containing protein	WP_015025654	2e-64	42.32	46	249
BF	c205659_g1_i1_4	22	16	12	0.6	0.41	0.29	1261	445	370	0.365988	0.388	0.305585	✔	n.d.	n.d.	Opitutus	Bacteria	Verrucomicrobia	Opitutales	TonB-dependent receptor plug	ACB73886	0	53.73	99	1289
BF	c205918_g2_i2_4	1	1	1	0.11	0.11	0.11	147	74	64	0.0670977	0.104098	0.115911	✔	n.d.	✔	Mesorhizobium	Bacteria	Proteobacteria	Rhizobiales	ABC transporter substrate-binding protein	WP_047146528	4e-116	89.66	81	351
BF	c206216_g2_i1_3	2	2	2	0.2	0.2	0.2	218	126	95	0.121996	0.189268	0.210748	n.d.	n.d.	n.d.	Oceanithermus	Bacteria	Deinococcus-Thermus	Thermales	elongation factor Tu	WP_013457245	7e-173	83.45	99	497
BF	c206296_g3_i1_4	2	2	2	0.17	0.17	0.17	49	33	35	0.103696	0.160878	0.179136	n.d.	n.d.	n.d.	Luteimonas	Bacteria	Proteobacteria	Xanthomonadales	type II citrate synthase	WP_051322675	0	94.38	100	673
BF	c206337_g1_i1_2	6	5	1	0.71	0.56	0.09	419	94	19	0.433085	0.529952	0.0948367	n.d.	n.d.	n.d.	Devosia	Bacteria	Proteobacteria	Rhizobiales	membrane protein	WP_046106194	0	91.12	96	577
BF	c206337_g2_i1_1	5	2	3	0.82	0.41	0.41	564	192	165	0.500183	0.388	0.432034	✔	n.d.	n.d.	Mesorhizobium	Bacteria	Proteobacteria	Rhizobiales	membrane protein	WP_023797496	0	83.03	100	556
BF	c206354_g5_i2_3	1	1	1	0.09	0.09	0.09	61	13	30	0.0548981	0.0851708	0.0948367	n.d.	n.d.	n.d.	Pseudoxanthomonas	Bacteria	Proteobacteria	Xanthomonadales	malate dehydrogenase	WP_013535964	0	85.93	98	551
BF	c206449_g1_i1_3	3	1	1	0.15	0.05	0.05	229	78	82	0.0914969	0.0473171	0.052687	n.d.	n.d.	n.d.	Dyadobacter	Bacteria	Bacteroidetes	Cytophagales	hypothetical protein	WP_025763872	0	51.8	98	555
BF	c206455_g4_i1_7	14	10	7	0.34	0.24	0.16	771	307	163	0.207393	0.227122	0.168599	n.d.	n.d.	n.d.	Sphingobium	Bacteria	Proteobacteria	Sphingomonadales	TonB-dependent receptor	WP_014077806	5e-46	27.1	71	191
BF	c206455_g4_i1_8	3	2	4	0.11	0.07	0.15	155	64	91	0.0670977	0.066244	0.158061	n.d.	n.d.	n.d.	n.d.	n.d.	n.d.	n.d.	n.d.	n.d.	n.d.	n.d.	n.d.	n.d.
BF	c206550_g1_i2_1	2	1	2	0.24	0.11	0.24	43	32	36	0.146395	0.104098	0.252898	n.d.	n.d.	n.d.	Truepera	Bacteria	Deinococcus-Thermus	Deinococcales	phosphonate ABC transporter substrate-binding protein	WP_013178391	5e-125	72.09	100	369
BF	c206679_g1_i1_10	2	3	1	0.11	0.18	0.06	68	145	21	0.0670977	0.170342	0.0632244	n.d.	n.d.	n.d.	Hyalangium	Bacteria	Proteobacteria	Myxococcales	hypothetical protein	WP_044193820	3e-17	31.56	59	94
BF	c206727_g1_i1_1	7	3	2	0.34	0.13	0.09	271	103	78	0.207393	0.123025	0.0948367	✔	n.d.	✔	Anaerolineaceae	Bacteria	Chloroflexi	Anaerolineales	bacterial extracellular solute-binding proteins, family 5 Middle	GAP41245	0	50	98	644
BF	c206829_g2_i1_1	2	3	2	0.2	0.31	0.2	79	47	20	0.121996	0.293366	0.210748	✔	n.d.	n.d.	Dyadobacter	Bacteria	Bacteroidetes	Cytophagales	membrane protein	WP_025764553	1e-138	66.21	98	406
BF	c206909_g1_i1_1	1	1	1	0.12	0.12	0.12	109	34	26	0.0731975	0.113561	0.126449	n.d.	n.d.	✔	Aliihoeflea	Bacteria	Proteobacteria	Rhizobiales	hypothetical protein	WP_024586255	5e-45	42.29	94	166
BF	c207025_g10_i1_1	2	3	3	0.13	0.2	0.2	116	133	124	0.0792973	0.189268	0.210748	n.d.	n.d.	n.d.	Luteimonas	Bacteria	Proteobacteria	Xanthomonadales	fumarate reductase	WP_027071780	0	89.96	100	845
BF	c207025_g10_i1_2	1	1	2	0.1	0.1	0.22	66	55	58	0.0609979	0.0946342	0.231823	n.d.	n.d.	n.d.	Luteimonas	Bacteria	Proteobacteria	Xanthomonadales	succinate dehydrogenase	WP_027071779	0	93.49	100	522
BF	c207044_g2_i2_4	1	1	1	0.06	0.06	0.06	23	22	24	0.0365988	0.0567805	0.0632244	n.d.	n.d.	n.d.	Agrobacterium	Bacteria	Proteobacteria	Rhizobiales	dioxygenase	WP_012654221	9e-115	41.28	96	359
BF	c207080_g2_i2_9	4	3	3	0.64	0.45	0.45	134	71	63	0.390387	0.425854	0.474183	n.d.	n.d.	n.d.	Luteimonas	Bacteria	Proteobacteria	Xanthomonadales	stringent starvation protein A	WP_027072892	6e-146	96.21	100	417
BF	c207131_g1_i1_3	9	7	5	1.02	0.64	0.42	817	229	178	0.622179	0.605659	0.442571	n.d.	n.d.	✔	Mesorhizobium	Bacteria	Proteobacteria	Rhizobiales	ABC transporter	WP_047147550	0	84.62	91	636
BF	c207131_g2_i1_3	3	2	2	0.26	0.17	0.17	310	134	78	0.158595	0.160878	0.179136	✔	n.d.	✔	Ensifer	Bacteria	Proteobacteria	Rhizobiales	amino acid ABC transporter substrate-binding protein	WP_026618714	0	91.13	100	701
BF	c207209_g5_i1_1	3	3	3	0.47	0.47	0.47	168	139	67	0.28669	0.444781	0.495258	n.d.	n.d.	n.d.	Methyloceanibacter	Bacteria	Proteobacteria	NA	methanol dehydrogenase	WP_045364008	4e-117	82.38	100	359
BF	c207219_g3_i1_1	9	8	7	1.48	0.94	0.78	1596	487	352	0.902769	0.889562	0.821918	✔	n.d.	n.d.	Hoeflea	Bacteria	Proteobacteria	Rhizobiales	sugar ABC transporter substrate-binding protein	WP_026227572	0	86.13	99	590
BF	c207279_g1_i1_5	6	4	3	0.33	0.21	0.15	446	166	113	0.201293	0.198732	0.158061	n.d.	n.d.	✔	Mesorhizobium	Bacteria	Proteobacteria	Rhizobiales	diguanylate cyclase	WP_008837167	0	87.48	97	1013
BF	c207283_g1_i1_2	1	1	1	0.05	0.05	0.05	36	20	24	0.030499	0.0473171	0.052687	n.d.	n.d.	n.d.	Nitrobacter	Bacteria	Proteobacteria	Rhizobiales	nitrate reductase	WP_011314088	0	100	100	1054
BF	c207300_g7_i1_5	5	4	2	0.25	0.19	0.09	159	141	94	0.152495	0.179805	0.0948367	n.d.	n.d.	n.d.	Luteimonas	Bacteria	Proteobacteria	Xanthomonadales	hypothetical protein	WP_051322553	0	74.71	97	903
BF	c207423_g3_i3_1	2	1	1	0.26	0.12	0.12	87	54	49	0.158595	0.113561	0.126449	n.d.	n.d.	n.d.	Burkholderiales	Bacteria	Proteobacteria	Burkholderiales	hypothetical protein	WP_009549093	8e-139	82.33	100	404
BF	c207617_g3_i1_8	2	3	3	0.26	0.42	0.42	108	187	134	0.158595	0.397464	0.442571	n.d.	n.d.	n.d.	Luteimonas	Bacteria	Proteobacteria	Xanthomonadales	two-component system response regulator	WP_047137438	2e-159	97.37	100	453
BF	c207686_g4_i1_2	2	1	1	0.13	0.06	0.06	92	23	14	0.0792973	0.0567805	0.0632244	n.d.	n.d.	n.d.	Devosia	Bacteria	Proteobacteria	Rhizobiales	peptide ABC transporter	WP_035086178	0	93.24	100	878
BF	c207689_g2_i1_21	6	4	4	0.46	0.28	0.28	401	182	151	0.28059	0.264976	0.295047	n.d.	n.d.	n.d.	Luteimonas	Bacteria	Proteobacteria	Xanthomonadales	hypothetical protein	WP_051322628	0	83	100	753
BF	c207689_g2_i1_23	3	4	2	0.15	0.2	0.1	205	263	117	0.0914969	0.189268	0.105374	n.d.	n.d.	✔	Luteimonas	Bacteria	Proteobacteria	Xanthomonadales	sodium:solute symporter	WP_027070912	0	90.25	99	1068
BF	c207689_g2_i1_6	5	6	7	0.23	0.29	0.34	249	226	270	0.140295	0.274439	0.358272	n.d.	n.d.	n.d.	Luteimonas	Bacteria	Proteobacteria	Xanthomonadales	acetyl-CoA synthetase	WP_027070915	0	86.24	100	1172
BF	c207742_g1_i1_2	5	5	5	0.37	0.37	0.37	346	287	169	0.225692	0.350147	0.389884	✔	n.d.	✔	Kaistia	Bacteria	Proteobacteria	Rhizobiales	hypothetical protein	WP_018183223	4e-76	35.21	99	256
BF	c207754_g1_i1_2	8	8	6	0.33	0.33	0.24	671	307	204	0.201293	0.312293	0.252898	✔	n.d.	✔	Chondromyces	Bacteria	Proteobacteria	Myxococcales	hypothetical protein	WP_050428580	5e-133	37.95	99	426
BF	c207761_g2_i1_4	1	1	1	0.1	0.1	0.1	50	16	14	0.0609979	0.0946342	0.105374	n.d.	n.d.	n.d.	Ensifer	Bacteria	Proteobacteria	Rhizobiales	sugar ABC transporter	WP_034853894	4e-177	81.82	100	505
BF	c207761_g3_i1_5	3	2	2	0.29	0.18	0.18	98	31	30	0.176894	0.170342	0.189673	✔	n.d.	n.d.	Ensifer	Bacteria	Proteobacteria	Rhizobiales	sugar ABC transporter	WP_043618919	0	89.74	100	598
BF	c207761_g4_i1_3	7	6	5	0.82	0.67	0.54	627	335	313	0.500183	0.634049	0.56902	✔	n.d.	n.d.	Paracoccus	Bacteria	Proteobacteria	Rhodobacterales	sugar ABC transporter	WP_024842971	0	88.32	99	592
BF	c207852_g16_i3_8	8	3	6	0.33	0.13	0.22	348	109	162	0.201293	0.123025	0.231823	✔	✔	✔	Luteimonas	Bacteria	Proteobacteria	Xanthomonadales	hypothetical protein	WP_027072315	0	84.1	95	1130
BF	c207852_g4_i1_2	6	3	2	0.62	0.27	0.17	137	92	44	0.378187	0.255512	0.179136	n.d.	n.d.	✔	Luteimonas	Bacteria	Proteobacteria	Xanthomonadales	peptidoglycan-binding protein	WP_027071440	6e-170	90.31	90	489
BF	c207858_g1_i1_1	1	1	1	0.1	0.1	0.1	41	36	30	0.0609979	0.0946342	0.105374	n.d.	n.d.	n.d.	Methyloceanibacter	Bacteria	Proteobacteria	NA	methanol dehydrogenase large subunit protein	BAQ15889	0	92.18	100	572
BF	c207862_g2_i1_1	1	1	1	0.11	0.11	0.11	21	28	23	0.0670977	0.104098	0.115911	n.d.	n.d.	✔	Arenimonas	Bacteria	Proteobacteria	Xanthomonadales	ATP synthase F0F1 subunit A	WP_043798115	1e-129	73.83	99	381
BF	c207862_g6_i3_1	5	5	3	0.48	0.48	0.26	179	114	73	0.29279	0.454244	0.273973	n.d.	n.d.	n.d.	Luteimonas	Bacteria	Proteobacteria	Xanthomonadales	ATP F0F1 synthase subunit alpha	WP_043740029	0	94.96	100	692
BF	c207924_g13_i2_3	2	2	1	0.22	0.22	0.1	43	21	17	0.134195	0.208195	0.105374	n.d.	n.d.	n.d.	Xanthomonas	Bacteria	Proteobacteria	Xanthomonadales	2-dehydro-3-deoxyphosphooctonate aldolase	WP_003474009	0	88.81	100	514
BF	c207924_g13_i2_4	1	1	1	0.07	0.07	0.07	19	48	21	0.0426985	0.066244	0.0737619	n.d.	n.d.	n.d.	Luteimonas	Bacteria	Proteobacteria	Xanthomonadales	enolase	WP_027072298	0	92.52	100	787
BF	c207959_g1_i1_1	1	2	1	0.06	0.11	0.06	107	94	18	0.0365988	0.104098	0.0632244	✔	n.d.	✔	Truepera	Bacteria	Deinococcus-Thermus	Deinococcales	hypothetical protein	WP_041947316	5e-123	50.41	94	383
BF	c207995_g1_i1_1	1	2	1	0.02	0.04	0.02	23	53	57	0.0121996	0.0378537	0.0210748	✔	n.d.	n.d.	Pyrinomonas	Bacteria	Acidobacteria	NA	hypothetical protein	WP_041978215	0	46.6	100	1096
BF	c208045_g1_i8_1	1	1	1	0.1	0.1	0.1	50	15	28	0.0609979	0.0946342	0.105374	✔	n.d.	n.d.	alpha	n.d.	n.d.	n.d.	hypothetical protein	WP_049644211	4e-61	43.99	100	209
BF	c208087_g4_i1_2	3	1	2	0.42	0.12	0.26	123	44	33	0.256191	0.113561	0.273973	n.d.	n.d.	n.d.	Devosia	Bacteria	Proteobacteria	Rhizobiales	ABC transporter substrate-binding protein	WP_052153641	3e-148	90	100	432
BF	c208098_g11_i1_12	2	1	2	0.08	0.04	0.08	152	18	14	0.0487983	0.0378537	0.0842993	n.d.	n.d.	✔	Dyella	Bacteria	Proteobacteria	Xanthomonadales	serine hydrolase	WP_026033905	0	52.23	89	656
BF	c208098_g11_i1_22	2	3	3	0.16	0.25	0.25	114	43	67	0.0975967	0.236586	0.263435	n.d.	n.d.	n.d.	Luteimonas	Bacteria	Proteobacteria	Xanthomonadales	acetyl-CoA acetyltransferase	WP_027071601	0	89.97	99	713
BF	c208117_g3_i1_1	3	2	5	0.26	0.17	0.47	147	67	180	0.158595	0.160878	0.495258	n.d.	n.d.	n.d.	Luteimonas	Bacteria	Proteobacteria	Xanthomonadales	twitching motility protein PilT	WP_027072767	0	95.65	100	691
BF	c208117_g3_i1_2	5	3	4	0.43	0.24	0.33	303	81	105	0.262291	0.227122	0.347734	n.d.	n.d.	n.d.	Pseudoxanthomonas	Bacteria	Proteobacteria	Xanthomonadales	twitching motility protein PilT	WP_052630026	0	97.34	100	765
BF	c208117_g3_i1_5	1	1	1	0.1	0.1	0.1	45	31	31	0.0609979	0.0946342	0.105374	n.d.	n.d.	n.d.	Luteimonas	Bacteria	Proteobacteria	Xanthomonadales	electron transfer flavoprotein subunit beta	WP_027072759	0	88.78	99	543
BF	c208125_g1_i1_1	2	2	1	0.52	0.52	0.23	160	45	88	0.317189	0.492098	0.24236	n.d.	n.d.	n.d.	0	n.d.	n.d.	n.d.	RecName: Full=Histone H2AX; AltName: Full=Histone H2A.1; Short=H2A1; AltName: Full=Histone H2A.X	P02273	1e-55	74.8	89	182
BF	c208265_g14_i1_36	2	1	1	0.47	0.21	0.21	190	98	95	0.28669	0.198732	0.221286	n.d.	n.d.	✔	Dechloromonas	Bacteria	Proteobacteria	Rhodocyclales	pilin	WP_027457762	2e-43	55.56	97	151
BF	c208265_g9_i1_2	2	1	1	0.15	0.07	0.07	51	43	42	0.0914969	0.066244	0.0737619	n.d.	n.d.	n.d.	Luteimonas	Bacteria	Proteobacteria	Xanthomonadales	cystathionine beta-lyase	WP_027080909	0	88.65	97	697
BF	c208398_g12_i1_13	3	3	2	0.23	0.23	0.15	130	85	83	0.140295	0.217659	0.158061	n.d.	n.d.	n.d.	Thermomonas	Bacteria	Proteobacteria	Xanthomonadales	acyl-CoA dehydrogenase	WP_028838069	0	91.1	95	727
BF	c208403_g10_i1_4	3	3	1	0.13	0.13	0.04	156	41	18	0.0792973	0.123025	0.0421496	n.d.	n.d.	n.d.	Luteimonas	Bacteria	Proteobacteria	Xanthomonadales	polynucleotide phosphorylase/polyadenylase	WP_047136224	0	89.88	100	1244
BF	c208411_g1_i3_1	5	3	3	0.22	0.13	0.13	756	203	262	0.134195	0.123025	0.136986	✔	✔	n.d.	Aequorivita	Bacteria	Bacteroidetes	Flavobacteriales	regulatory P domain of subtilisin-like proprotein convertases	WP_014780843	1e-18	37.16	25	102
BF	c208411_g1_i5_2	3	2	3	0.13	0.08	0.13	686	264	515	0.0792973	0.0757074	0.136986	✔	n.d.	✔	Microbispora	Bacteria	Actinobacteria	Streptosporangiales	hypothetical protein MPTA5024_39065	ETK30659	9e-14	48.74	15	85.9
BF	c208411_g2_i1_1	1	1	1	0.08	0.08	0.08	174	19	39	0.0487983	0.0757074	0.0842993	✔	n.d.	n.d.	Bacteroidales	Bacteria	Bacteroidetes	Bacteroidales	protein containing Por secretion system C-terminal sorting domain	GAP42246	2e-35	47.2	59	149
BF	c208441_g4_i3_2	12	7	9	0.37	0.2	0.26	834	257	292	0.225692	0.189268	0.273973	✔	n.d.	n.d.	Pseudoxanthomonas	Bacteria	Proteobacteria	Xanthomonadales	TonB-dependent receptor	WP_013534293	0	83.86	100	1830
BF	c208441_g5_i1_5	1	1	1	0.06	0.06	0.06	39	26	15	0.0365988	0.0567805	0.0632244	n.d.	n.d.	n.d.	Pseudoxanthomonas	Bacteria	Proteobacteria	Xanthomonadales	tryptophan halogenase	WP_051412442	0	88.39	100	795
BF	c208528_g4_i4_1	15	8	8	2.17	0.85	0.85	846	326	250	1.32365	0.804391	0.89568	✔	n.d.	n.d.	Mesorhizobium	Bacteria	Proteobacteria	Rhizobiales	amino acid ABC transporter substrate-bindnig protein	WP_047568865	0	81.76	89	560
BF	c208528_g4_i7_2	16	11	11	2.66	1.44	1.44	1330	597	429	1.62254	1.36273	1.51739	✔	n.d.	n.d.	Mesorhizobium	Bacteria	Proteobacteria	Rhizobiales	amino acid ABC transporter substrate-bindnig protein	WP_047143793	0	81.13	93	544
BF	c208528_g5_i3_1	10	7	5	2.54	1.24	0.78	677	229	93	1.54935	1.17346	0.821918	n.d.	n.d.	n.d.	Ensifer	Bacteria	Proteobacteria	Rhizobiales	amino acid ABC transporter substrate-bindnig protein	WP_034854677	1e-138	81.2	100	405
BF	c208528_g6_i1_1	2	2	1	0.58	0.58	0.26	198	83	32	0.353788	0.548879	0.273973	✔	n.d.	✔	Rhizobium	Bacteria	Proteobacteria	Rhizobiales	amino acid ABC transporter substrate-bindnig protein	WP_037123956	1e-67	87.5	100	219
BF	c208528_g7_i1_5	7	4	4	3.12	1.25	1.25	706	204	223	1.90314	1.18293	1.31718	n.d.	n.d.	n.d.	Rhodobacter	Bacteria	Proteobacteria	Rhodobacterales	glutamate/glutamine/aspartate/asparagine-binding protein BztA	WP_013066080	2e-64	80.16	95	211
BF	c208556_g1_i1_6	3	1	2	0.23	0.07	0.15	28	22	20	0.140295	0.066244	0.158061	n.d.	n.d.	n.d.	Azospirillum	Bacteria	Proteobacteria	Rhodospirillales	formate dehydrogenase	WP_012978057	0	88	100	737
BF	c208856_g12_i1_3	1	2	1	0.2	0.44	0.2	28	34	42	0.121996	0.416391	0.210748	n.d.	n.d.	n.d.	Luteimonas	Bacteria	Proteobacteria	Xanthomonadales	50S ribosomal protein L13	WP_027071214	1e-91	93.66	100	274
BF	c208931_g5_i1_18	1	1	1	0.04	0.04	0.04	37	46	34	0.0243992	0.0378537	0.0421496	n.d.	n.d.	✔	Luteimonas	Bacteria	Proteobacteria	Xanthomonadales	NADH:ubiquinone oxidoreductase subunit L	WP_027072404	0	87.19	99	1158
BF	c208985_g4_i1_2	4	2	3	0.28	0.13	0.2	62	49	41	0.170794	0.123025	0.210748	✔	n.d.	✔	Variovorax	Bacteria	Proteobacteria	Burkholderiales	ABC transporter permease	WP_013544062	0	84.62	99	784
BF	c209080_g2_i1_2	9	5	6	0.81	0.39	0.48	169	97	106	0.494083	0.369074	0.505796	n.d.	n.d.	n.d.	Luteimonas	Bacteria	Proteobacteria	Xanthomonadales	molecular chaperone GroEL	WP_027079034	0	96.89	96	802
BF	c209105_g3_i2_4	1	1	2	0.1	0.1	0.21	70	24	49	0.0609979	0.0946342	0.221286	n.d.	n.d.	n.d.	Lysobacter	Bacteria	Proteobacteria	Xanthomonadales	5'-methylthioadenosine phosphorylase	WP_031373677	1e-149	84.9	82	432
BF	c209178_g1_i1_15	4	2	1	0.6	0.26	0.12	285	65	16	0.365988	0.246049	0.126449	✔	n.d.	n.d.	Labilithrix	Bacteria	Proteobacteria	Myxococcales	hypothetical protein AKJ09_06639	AKU99975	1e-44	48.68	81	159
BF	c209178_g1_i1_4	14	10	9	0.91	0.59	0.52	1020	386	307	0.555081	0.558342	0.547945	✔	n.d.	✔	Chondromyces	Bacteria	Proteobacteria	Myxococcales	hypothetical protein	WP_050433390	0	60.73	99	701
BF	c209178_g1_i1_6	5	2	2	0.12	0.04	0.04	291	21	61	0.0731975	0.0378537	0.0421496	✔	n.d.	n.d.	Sorangium	Bacteria	Proteobacteria	Myxococcales	hypothetical protein	WP_012235546	0	53.05	99	1290
BF	c209202_g3_i2_1	19	10	11	1.11	0.48	0.54	1604	565	438	0.677077	0.454244	0.56902	n.d.	n.d.	n.d.	Sinorhizobium	Bacteria	Proteobacteria	Rhizobiales	multiple sugar transport system substrate-binding protein	CDH87163	0	78.87	100	1110
BF	c209202_g3_i3_2	6	2	2	0.93	0.24	0.24	455	272	211	0.567281	0.227122	0.252898	✔	n.d.	n.d.	Rhizobium	Bacteria	Proteobacteria	Rhizobiales	ABC transporter substrate-binding protein	WP_052639634	3e-156	92.5	100	458
BF	c209231_g1_i3_2	6	2	4	0.91	0.18	0.38	1024	192	287	0.555081	0.170342	0.400421	n.d.	n.d.	n.d.	Devosia	Bacteria	Proteobacteria	Rhizobiales	hypothetical protein	WP_046103903	1e-135	60.47	100	407
BF	c209326_g6_i1_12	1	1	1	0.11	0.11	0.11	43	50	48	0.0670977	0.104098	0.115911	n.d.	n.d.	n.d.	n.d.	n.d.	n.d.	n.d.	n.d.	n.d.	n.d.	n.d.	n.d.	n.d.
BF	c209326_g6_i1_5	5	6	4	0.16	0.2	0.13	243	95	110	0.0975967	0.189268	0.136986	n.d.	n.d.	n.d.	Luteimonas	Bacteria	Proteobacteria	Xanthomonadales	pyruvate dehydrogenase	WP_027072146	0	92.3	100	1744
BF	c209328_g3_i1_4	2	2	2	0.14	0.14	0.14	63	107	17	0.0853971	0.132488	0.147524	✔	n.d.	n.d.	Devosia	Bacteria	Proteobacteria	Rhizobiales	ABC transporter substrate-binding protein	WP_035102956	0	88.86	98	745
BF	c209371_g5_i4_4	1	1	1	0.02	0.02	0.02	17	101	62	0.0121996	0.0189268	0.0210748	n.d.	n.d.	n.d.	Hahella	Bacteria	Proteobacteria	Oceanospirillales	Rhs family protein	WP_011397344	0	42.19	90	835
BF	c209465_g1_i1_2	8	4	3	0.22	0.11	0.08	443	92	96	0.134195	0.104098	0.0842993	✔	n.d.	n.d.	Bryobacter	Bacteria	Acidobacteria	Solibacterales	hypothetical protein	WP_031498398	2e-145	33.36	94	474
BF	c209514_g1_i1_1	8	5	6	0.46	0.27	0.33	748	347	376	0.28059	0.255512	0.347734	✔	n.d.	✔	Truepera	Bacteria	Deinococcus-Thermus	Deinococcales	ABC transporter substrate-binding protein	WP_013179369	0	62.86	96	726
BF	c209593_g2_i1_3	4	1	1	0.17	0.04	0.04	245	50	24	0.103696	0.0378537	0.0421496	✔	n.d.	✔	Devosia	Bacteria	Proteobacteria	Rhizobiales	hypothetical protein	WP_052715727	0	81.41	100	1203
BF	c209667_g13_i1_2	1	1	1	0.24	0.24	0.24	206	75	101	0.146395	0.227122	0.252898	n.d.	n.d.	n.d.	Devosia	Bacteria	Proteobacteria	Rhizobiales	hypothetical protein	WP_046172127	3e-40	64.71	100	150
BF	c209667_g5_i1_3	2	1	2	0.49	0.22	0.49	231	15	105	0.29889	0.208195	0.516333	n.d.	n.d.	n.d.	Devosia	Bacteria	Proteobacteria	Rhizobiales	hypothetical protein	WP_046172127	1e-52	69.13	100	185
BF	c209667_g6_i1_2	3	2	2	0.84	0.5	0.5	237	121	112	0.512383	0.473171	0.52687	n.d.	n.d.	n.d.	Devosia	Bacteria	Proteobacteria	Rhizobiales	hypothetical protein	WP_046172127	1e-49	68.09	100	176
BF	c209673_g3_i1_1	1	3	1	0.26	1.01	0.26	20	36	27	0.158595	0.955806	0.273973	n.d.	n.d.	n.d.	Paramecium	Eukaryota	NA	Peniculida	hypothetical protein	XP_001446459	2e-52	81.44	89	172
BF	c209736_g2_i3_67	2	1	1	0.14	0.07	0.07	88	20	23	0.0853971	0.066244	0.0737619	n.d.	✔	n.d.	Lautropia	Bacteria	Proteobacteria	Burkholderiales	hypothetical protein	WP_005674657	1e-115	48.89	99	363
BF	c209807_g2_i1_6	19	15	19	0.94	0.6	0.82	2290	706	985	0.573381	0.567805	0.864067	✔	✔	n.d.	Truepera	Bacteria	Deinococcus-Thermus	Deinococcales	S-layer protein	WP_013176560	2e-166	37.12	100	523
BF	c209817_g9_i4_6	1	1	1	0.08	0.08	0.08	33	14	16	0.0487983	0.0757074	0.0842993	n.d.	n.d.	✔	Devosia	Bacteria	Proteobacteria	Rhizobiales	MULTISPECIES: preprotein translocase subunit SecY	WP_046141093	2e-174	76.11	100	504
BF	c209835_g5_i3_4	9	8	2	0.55	0.47	0.1	695	295	56	0.335489	0.444781	0.105374	✔	n.d.	n.d.	Halocynthiibacter	Bacteria	Proteobacteria	NA	peptide ABC transporter	WP_038999827	0	58.79	96	689
BF	c209841_g1_i1_2	3	2	1	0.22	0.14	0.07	208	45	46	0.134195	0.132488	0.0737619	n.d.	n.d.	n.d.	Tetrahymena	Eukaryota	NA	Hymenostomatida	tubulin/FtsZ family, GTPase domain protein	XP_001022424	0	98.53	100	839
BF	c209923_g4_i1_2	2	1	1	0.08	0.04	0.04	200	32	31	0.0487983	0.0378537	0.0421496	✔	n.d.	n.d.	Pontibacter	Bacteria	Bacteroidetes	Cytophagales	T9SS C-terminal target domain-containing protein	WP_046312111	8e-27	38.4	32	127
BF	c209941_g1_i1_6	3	3	2	0.15	0.15	0.1	164	99	57	0.0914969	0.141951	0.105374	✔	n.d.	✔	Chelativorans	Bacteria	Proteobacteria	Rhizobiales	hypothetical protein	WP_034657718	0	52.23	99	623
BF	c210001_g1_i1_30	11	7	7	1.14	0.63	0.63	1129	513	348	0.695376	0.596196	0.663857	n.d.	n.d.	n.d.	Luteimonas	Bacteria	Proteobacteria	Xanthomonadales	elongation factor Tu	WP_027078971	0	96.21	100	781
BF	c210001_g1_i1_34	4	2	1	0.48	0.22	0.1	71	19	17	0.29279	0.208195	0.105374	n.d.	n.d.	n.d.	Luteimonas	Bacteria	Proteobacteria	Xanthomonadales	50S ribosomal protein L2	WP_027071899	0	96.36	100	538
BF	c210001_g1_i1_36	2	1	1	0.23	0.11	0.11	157	59	14	0.140295	0.104098	0.115911	n.d.	n.d.	n.d.	Luteimonas	Bacteria	Proteobacteria	Xanthomonadales	30S ribosomal protein S3	WP_027071896	8e-174	96.8	100	491
BF	c210001_g1_i1_40	2	1	2	0.29	0.14	0.29	71	18	15	0.176894	0.132488	0.305585	n.d.	n.d.	n.d.	Luteimonas	Bacteria	Proteobacteria	Xanthomonadales	50S ribosomal protein L5	WP_047137632	1e-124	96.67	88	362
BF	c210001_g1_i1_41	1	1	1	0.29	0.29	0.29	97	42	31	0.176894	0.274439	0.305585	n.d.	n.d.	n.d.	Luteimonas	Bacteria	Proteobacteria	Xanthomonadales	30S ribosomal protein S14	WP_047137631	4e-59	90.1	100	188
BF	c210001_g1_i1_49	1	1	1	0.07	0.07	0.07	15	16	16	0.0426985	0.066244	0.0737619	n.d.	n.d.	n.d.	Lysobacter	Bacteria	Proteobacteria	Xanthomonadales	30S ribosomal protein S13	WP_031373815	4e-69	94.92	29	226
BF	c210001_g1_i1_52	1	3	2	0.13	0.45	0.28	15	79	73	0.0792973	0.425854	0.295047	n.d.	n.d.	n.d.	Luteimonas	Bacteria	Proteobacteria	Xanthomonadales	30S ribosomal protein S4	WP_047137622	2e-143	94.79	100	410
BF	c210001_g1_i1_54	3	3	2	0.28	0.28	0.18	90	67	43	0.170794	0.264976	0.189673	n.d.	n.d.	n.d.	Luteimonas	Bacteria	Proteobacteria	Xanthomonadales	DNA-directed RNA polymerase subunit alpha	WP_027071878	0	95.78	100	643
BF	c210001_g1_i1_55	1	1	1	0.23	0.23	0.23	43	39	34	0.140295	0.217659	0.24236	n.d.	n.d.	n.d.	Luteimonas	Bacteria	Proteobacteria	Xanthomonadales	50S ribosomal protein L17	WP_027071877	2e-79	95.93	98	241
BF	c210036_g1_i1_4	6	3	2	0.59	0.22	0.14	692	275	133	0.359888	0.208195	0.147524	✔	n.d.	n.d.	Thermus	Bacteria	Deinococcus-Thermus	Thermales	sugar ABC transporter substrate-binding protein	WP_015065435	2e-153	56.32	99	453
BF	c210054_g1_i2_21	7	5	4	0.14	0.1	0.08	436	110	101	0.0853971	0.0946342	0.0842993	n.d.	n.d.	n.d.	Luteimonas	Bacteria	Proteobacteria	Xanthomonadales	DNA-directed RNA polymerase subunit beta'	WP_027073096	0	91.35	99	2643
BF	c210054_g1_i2_25	3	2	1	0.13	0.08	0.04	155	81	47	0.0792973	0.0757074	0.0421496	n.d.	n.d.	n.d.	Pseudoxanthomonas	Bacteria	Proteobacteria	Xanthomonadales	elongation factor G	WP_052630560	0	92.51	100	1337
BF	c210054_g3_i1_9	2	2	2	0.47	0.47	0.47	123	65	73	0.28669	0.444781	0.495258	n.d.	n.d.	n.d.	Luteimonas	Bacteria	Proteobacteria	Xanthomonadales	50S ribosomal protein L11	WP_027078980	4e-95	99.3	100	283
BF	c210168_g5_i3_1	1	1	1	0.14	0.14	0.14	58	28	48	0.0853971	0.132488	0.147524	n.d.	n.d.	n.d.	Peptococcaceae	Bacteria	Firmicutes	Clostridiales	ABC transporter substrate-binding protein	KLU39164	2e-68	53.85	100	227
BF	c210221_g1_i2_1	4	2	1	0.37	0.17	0.08	229	52	55	0.225692	0.160878	0.0842993	n.d.	n.d.	n.d.	Verrucomicrobium	Bacteria	Verrucomicrobia	Verrucomicrobiales	molecular chaperone GroEL	WP_009960418	0	78.86	99	544
BF	c210234_g1_i1_1	2	2	1	0.1	0.1	0.05	124	28	25	0.0609979	0.0946342	0.052687	n.d.	n.d.	n.d.	Mesotoga	Bacteria	Thermotogae	Kosmotogales	ABC transporter substrate-binding protein	WP_014730335	7e-174	57.21	68	512
BF	c210253_g1_i3_1	9	7	7	0.46	0.34	0.34	334	187	119	0.28059	0.321756	0.358272	n.d.	n.d.	n.d.	Hyphomicrobium	Bacteria	Proteobacteria	Rhizobiales	methanol dehydrogenase	WP_020087477	0	82.59	96	1084
BF	c210271_g2_i1_4	2	1	3	0.23	0.11	0.36	123	116	85	0.140295	0.104098	0.379347	✔	n.d.	n.d.	Truepera	Bacteria	Deinococcus-Thermus	Deinococcales	type II and III secretion system protein	WP_013177822	7e-41	39.3	93	158
BF	c210286_g1_i1_4	5	3	4	0.18	0.1	0.14	251	145	135	0.109796	0.0946342	0.147524	n.d.	n.d.	n.d.	Proteobacteria	Bacteria	Proteobacteria	NA	MULTISPECIES: nitrous-oxide reductase	WP_035032221	0	87.18	77	1199
BF	c210296_g1_i1_1	9	4	2	0.23	0.1	0.05	308	123	36	0.140295	0.0946342	0.052687	✔	n.d.	✔	Candidatus	n.d.	n.d.	n.d.	hypothetical protein	WP_011683729	0	51.88	99	1155
BF	c211053_g1_i1_3	18	12	12	0.62	0.38	0.38	1628	348	411	0.378187	0.35961	0.400421	✔	n.d.	✔	Altererythrobacter	Bacteria	Proteobacteria	Sphingomonadales	hypothetical protein	WP_053833438	0	54.6	100	1115
BF	c211173_g1_i1_5	4	2	3	0.3	0.14	0.22	228	100	94	0.182994	0.132488	0.231823	✔	n.d.	n.d.	Labilithrix	Bacteria	Proteobacteria	Myxococcales	keratin associated protein	AKU94342	2e-112	50.59	93	350
BF	c215265_g1_i1_1	2	2	1	0.62	0.62	0.27	92	54	31	0.378187	0.586732	0.28451	n.d.	n.d.	n.d.	uncultured	n.d.	n.d.	n.d.	twin-arginine translocation pathway signal	EKD61399	2e-43	68.18	99	156
BF	c21770_g1_i1_2	4	3	3	0.66	0.47	0.47	215	117	94	0.402586	0.444781	0.495258	✔	n.d.	n.d.	Rhodothermus	Bacteria	Bacteroidetes	Bacteroidetes Order II. Incertae sedis	membrane protein	WP_041806298	1e-44	51.13	96	160
BF	c221849_g1_i1_1	2	1	1	0.3	0.14	0.14	170	85	56	0.182994	0.132488	0.147524	n.d.	n.d.	✔	Candidatus	n.d.	n.d.	n.d.	hypothetical protein BROFUL_01407	KKO19893	2e-24	34.38	87	106
BF	c225675_g1_i1_1	4	4	4	0.13	0.13	0.13	295	84	134	0.0792973	0.123025	0.136986	✔	✔	n.d.	Owenweeksia	Bacteria	Bacteroidetes	Flavobacteriales	T9SS C-terminal target domain-containing protein	WP_041627631	2e-52	32.01	59	211
BF	c228567_g1_i1_2	2	1	4	0.17	0.08	0.37	105	47	87	0.103696	0.0757074	0.389884	✔	n.d.	n.d.	Hydrogenophaga	Bacteria	Proteobacteria	Burkholderiales	MULTISPECIES: porin	WP_009520004	2e-130	63.82	94	389
BF	c229104_g1_i1_1	5	3	4	0.47	0.26	0.36	334	104	75	0.28669	0.246049	0.379347	✔	n.d.	n.d.	Bdellovibrio	Bacteria	Proteobacteria	Bdellovibrionales	hypothetical protein	WP_015469215	0	78.19	100	543
BF	c24124_g1_i1_1	1	1	1	0.12	0.12	0.12	39	24	21	0.0731975	0.113561	0.126449	✔	n.d.	✔	n.d.	n.d.	n.d.	n.d.	n.d.	n.d.	n.d.	n.d.	n.d.	n.d.
BF	c24258_g1_i1_1	1	1	1	0.12	0.12	0.12	293	51	66	0.0731975	0.113561	0.126449	n.d.	n.d.	n.d.	Rhizobium	Bacteria	Proteobacteria	Rhizobiales	membrane protein	WP_028736189	2e-87	55.77	99	275
BF	c24554_g2_i1_2	1	3	1	0.23	0.85	0.23	119	75	19	0.140295	0.804391	0.24236	n.d.	n.d.	n.d.	Gemmobacter	Bacteria	Proteobacteria	Rhodobacterales	spermidine/putrescine ABC transporter substrate-binding protein	WP_028031945	6e-67	81.54	100	218
BF	c248971_g1_i1_1	1	1	1	0.07	0.07	0.07	98	53	14	0.0426985	0.066244	0.0737619	✔	n.d.	n.d.	Rheinheimera	Bacteria	Proteobacteria	Chromatiales	porin	WP_027670195	2e-162	58.35	99	473
BF	c25705_g1_i1_2	23	15	20	0.93	0.54	0.77	3374	1104	1304	0.567281	0.511025	0.81138	✔	n.d.	n.d.	Luteimonas	Bacteria	Proteobacteria	Xanthomonadales	TonB-dependent receptor	WP_027072363	0	87.93	100	1752
BF	c260366_g1_i1_1	2	1	1	0.37	0.17	0.17	289	42	60	0.225692	0.160878	0.179136	✔	n.d.	n.d.	Sphingopyxis	Bacteria	Proteobacteria	Sphingomonadales	TonB-dependent receptor	WP_022673224	4e-71	65.98	100	243
BF	c26376_g2_i1_2	1	1	1	0.07	0.07	0.07	41	55	50	0.0426985	0.066244	0.0737619	n.d.	n.d.	n.d.	Teredinibacter	Bacteria	Proteobacteria	Cellvibrionales	hypothetical protein	WP_045819749	1e-75	40.05	99	264
BF	c27111_g1_i1_1	11	7	6	0.84	0.47	0.39	924	337	270	0.512383	0.444781	0.410959	✔	✔	n.d.	uncultured	n.d.	n.d.	n.d.	hypothetical protein N839_15945	ESQ13017	7e-111	38.93	99	352
BF	c32540_g1_i1_2	1	1	1	0.14	0.14	0.14	65	27	37	0.0853971	0.132488	0.147524	n.d.	n.d.	n.d.	Lysobacter	Bacteria	Proteobacteria	Xanthomonadales	succinyl-CoA--3-ketoacid-CoA transferase	WP_036104783	3e-134	91.3	98	387
BF	c32540_g1_i1_4	14	6	11	0.64	0.24	0.47	981	319	518	0.390387	0.227122	0.495258	✔	n.d.	n.d.	Luteimonas	Bacteria	Proteobacteria	Xanthomonadales	hypothetical protein	WP_051322984	0	51.75	89	674
BF	c344527_g1_i1_3	1	1	2	0.2	0.2	0.45	74	54	87	0.121996	0.189268	0.474183	n.d.	n.d.	n.d.	Luteimonas	Bacteria	Proteobacteria	Xanthomonadales	peroxiredoxin	WP_027072923	5e-83	85.14	99	252
BF	c344648_g1_i1_2	4	2	2	0.31	0.14	0.14	235	23	91	0.189094	0.132488	0.147524	✔	✔	n.d.	Luteimonas	Bacteria	Proteobacteria	Xanthomonadales	peptidoglycan-binding protein LysM	WP_027071529	0	87.86	99	712
BF	c346121_g1_i1_3	6	3	3	0.39	0.18	0.18	527	231	123	0.237892	0.170342	0.189673	✔	n.d.	✔	Pseudoxanthomonas	Bacteria	Proteobacteria	Xanthomonadales	hypothetical protein	WP_024868643	9e-21	30.34	88	105
BF	c358228_g1_i1_2	10	1	10	0.76	0.06	0.76	1414	34	617	0.463584	0.0567805	0.800843	✔	n.d.	n.d.	Altibacter	Bacteria	Bacteroidetes	Flavobacteriales	outer membrane receptor protein	WP_034259324	6e-180	55.65	99	525
BF	c367802_g1_i1_1	1	1	1	0.18	0.18	0.18	52	39	16	0.109796	0.170342	0.189673	n.d.	n.d.	n.d.	Rhodobacter	Bacteria	Proteobacteria	Rhodobacterales	ABC transporter substrate-binding protein	WP_023914592	2e-78	73.75	99	254
BF	c372214_g1_i1_1	1	1	1	0.1	0.1	0.1	109	54	30	0.0609979	0.0946342	0.105374	✔	n.d.	n.d.	Ignavibacterium	Bacteria	Ignavibacteriae	Ignavibacteriales	fibronectin type III domain-containing protein	WP_014560576	1e-43	47.09	64	168
BF	c377431_g1_i1_1	1	1	1	0.12	0.12	0.12	153	74	45	0.0731975	0.113561	0.126449	✔	n.d.	n.d.	n.d.	n.d.	n.d.	n.d.	n.d.	n.d.	n.d.	n.d.	n.d.	n.d.
BF	c377600_g1_i1_1	8	5	6	1.05	0.57	0.71	816	266	304	0.640478	0.539415	0.748156	✔	n.d.	n.d.	Flavobacteriales	Bacteria	Bacteroidetes	Flavobacteriales	hypothetical protein VR77_01960	KJS07162	3e-53	38.56	100	187
BF	c37943_g1_i1_1	1	1	1	0.22	0.22	0.22	107	97	44	0.134195	0.208195	0.231823	n.d.	n.d.	n.d.	Verrucomicrobia	Bacteria	Verrucomicrobia	NA	T9SS C-terminal target domain-containing protein	WP_050044186	2e-10	40.29	92	68.6
BF	c40577_g1_i1_1	3	4	5	0.33	0.47	0.61	200	78	70	0.201293	0.444781	0.642782	n.d.	n.d.	n.d.	Meiothermus	Bacteria	Deinococcus-Thermus	Thermales	hypothetical protein	WP_018467501	5e-72	46.53	99	243
BF	c405931_g1_i1_1	1	1	1	0.09	0.09	0.09	86	18	32	0.0548981	0.0851708	0.0948367	n.d.	n.d.	n.d.	uncultured	n.d.	n.d.	n.d.	subtilisin-like serine proteases	ADI17219	2e-27	35.32	75	124
BF	c42046_g1_i1_2	1	1	1	0.28	0.28	0.28	47	15	16	0.170794	0.264976	0.295047	n.d.	n.d.	n.d.	Mesorhizobium	Bacteria	Proteobacteria	Rhizobiales	diguanylate cyclase	WP_047566967	3e-59	86.79	100	201
BF	c44442_g1_i1_2	1	2	2	0.09	0.18	0.18	73	105	41	0.0548981	0.170342	0.189673	✔	n.d.	n.d.	Hoeflea	Bacteria	Proteobacteria	Rhizobiales	hypothetical protein	WP_035532010	1e-161	70.13	96	467
BF	c523244_g1_i1_1	4	2	2	0.18	0.07	0.07	461	88	37	0.109796	0.066244	0.0737619	✔	n.d.	✔	Flexibacter	Bacteria	Bacteroidetes	Cytophagales	T9SS C-terminal target domain-containing protein	WP_035758377	3e-45	36.42	51	187
BF	c524377_g1_i1_3	3	3	2	0.72	0.72	0.43	133	187	99	0.439185	0.681367	0.453109	✔	n.d.	n.d.	Capnocytophaga	Bacteria	Bacteroidetes	Flavobacteriales	hypothetical protein	WP_041994789	2e-32	42.96	96	123
BF	c524475_g1_i1_1	2	1	1	0.41	0.19	0.19	125	62	28	0.250091	0.179805	0.200211	n.d.	n.d.	n.d.	Ensifer	Bacteria	Proteobacteria	Rhizobiales	ABC transporter substrate-binding protein	WP_025427791	9e-99	91.19	100	305
BF	c525573_g1_i1_2	2	2	1	0.55	0.55	0.24	216	94	113	0.335489	0.520488	0.252898	n.d.	n.d.	n.d.	Pyrinomonas	Bacteria	Acidobacteria	NA	hypothetical protein	WP_041978320	2e-32	50.43	97	130
BF	c527181_g1_i1_2	3	3	3	0.48	0.48	0.48	161	62	47	0.29279	0.454244	0.505796	✔	n.d.	✔	Luteimonas	Bacteria	Proteobacteria	Xanthomonadales	hypothetical protein	WP_051322698	1e-91	79.4	100	278
BF	c528853_g1_i1_2	1	1	2	0.03	0.03	0.05	41	21	35	0.0182994	0.0283903	0.052687	n.d.	✔	n.d.	Owenweeksia	Bacteria	Bacteroidetes	Flavobacteriales	CARDB domain-containing protein	AEV33755	4e-52	33.51	51	211
BF	c530911_g1_i1_3	2	1	2	0.17	0.08	0.17	85	28	35	0.103696	0.0757074	0.179136	✔	n.d.	n.d.	Bradyrhizobium	Bacteria	Proteobacteria	Rhizobiales	aliphatic sulfonate ABC transporter	WP_015685786	0	88.39	99	619
BF	c53375_g1_i1_1	3	1	1	1.01	0.26	0.26	220	103	79	0.616079	0.246049	0.273973	n.d.	n.d.	n.d.	Altererythrobacter	Bacteria	Proteobacteria	Sphingomonadales	TonB-dependent receptor	WP_046903820	4e-29	54.63	99	121
BF	c536481_g1_i1_1	2	2	1	0.52	0.52	0.23	239	170	30	0.317189	0.492098	0.24236	n.d.	n.d.	n.d.	n.d.	n.d.	n.d.	n.d.	n.d.	n.d.	n.d.	n.d.	n.d.	n.d.
BF	c536554_g1_i1_1	6	2	3	0.28	0.08	0.13	365	103	129	0.170794	0.0757074	0.136986	n.d.	n.d.	n.d.	Stenotrophomonas	Bacteria	Proteobacteria	Xanthomonadales	TonB-dependent receptor	WP_049443930	5e-72	31.8	87	262
BF	c538004_g1_i1_1	1	1	1	0.04	0.04	0.04	85	63	46	0.0243992	0.0378537	0.0421496	✔	n.d.	✔	Flavobacterium	Bacteria	Bacteroidetes	Flavobacteriales	T9SS C-terminal target domain-containing protein	WP_023576413	1e-92	52.42	50	321
BF	c547996_g1_i1_1	1	1	1	0.11	0.11	0.11	108	55	57	0.0670977	0.104098	0.115911	✔	n.d.	n.d.	Rudanella	Bacteria	Bacteroidetes	Cytophagales	peptidase S46	WP_027302999	1e-65	55.88	78	228
BF	c57497_g1_i1_4	6	2	7	0.33	0.1	0.39	257	106	155	0.201293	0.0946342	0.410959	✔	n.d.	n.d.	Sulfitobacter	Bacteria	Proteobacteria	Rhodobacterales	hemolysin-type calcium-binding protein	KHA53865	3e-22	45.52	25	111
BF	c58331_g2_i1_1	1	1	1	0.13	0.13	0.13	54	35	19	0.0792973	0.123025	0.136986	n.d.	n.d.	n.d.	Methylibium	Bacteria	Proteobacteria	NA	hypothetical protein	WP_047492769	9e-132	82.11	100	386
BF	c59315_g1_i1_1	2	1	1	0.18	0.09	0.09	55	42	44	0.109796	0.0851708	0.0948367	✔	n.d.	n.d.	Devosia	Bacteria	Proteobacteria	Rhizobiales	hypothetical protein	WP_046103815	7e-137	61.18	93	404
BF	c59617_g1_i1_3	2	1	1	0.19	0.09	0.09	306	77	78	0.115896	0.0851708	0.0948367	✔	n.d.	n.d.	Aliihoeflea	Bacteria	Proteobacteria	Rhizobiales	hypothetical protein	WP_024586603	0	74.93	98	525
BF	c60273_g1_i1_2	6	4	5	1.08	0.63	0.84	554	115	187	0.658778	0.596196	0.885142	✔	n.d.	n.d.	Chryseobacterium	Bacteria	Bacteroidetes	Flavobacteriales	hypothetical protein	WP_034717655	2e-39	37.56	87	146
BF	c60609_g1_i1_1	1	1	1	0.08	0.08	0.08	35	38	22	0.0487983	0.0757074	0.0842993	n.d.	n.d.	n.d.	Trypanosoma	Eukaryota	NA	Kinetoplastida	elongation factor 1-alpha	XP_822464	1e-179	71.04	99	513
BF	c64599_g1_i1_3	8	1	4	0.37	0.04	0.17	404	61	63	0.225692	0.0378537	0.179136	n.d.	n.d.	✔	Anaerophaga	Bacteria	Bacteroidetes	Bacteroidales	T9SS C-terminal target domain-containing protein	WP_010419790	3e-14	28.53	51	87.4
BF	c68973_g1_i1_2	1	2	2	0.16	0.35	0.35	153	115	94	0.0975967	0.33122	0.368809	n.d.	n.d.	n.d.	Oceanicola	Bacteria	Proteobacteria	Rhodobacterales	sugar ABC transporter substrate-binding protein	WP_028285849	2e-111	86.89	99	332
BF	c710992_g1_i1_2	1	6	2	0.03	0.17	0.05	17	157	82	0.0182994	0.160878	0.052687	✔	n.d.	✔	Robiginitalea	Bacteria	Bacteroidetes	Flavobacteriales	SusC/RagA family TonB-linked outer membrane protein	WP_015754596	0	60.8	97	1266
BF	c71233_g2_i1_4	2	2	1	0.17	0.17	0.08	14	71	41	0.103696	0.160878	0.0842993	n.d.	n.d.	n.d.	Azohydromonas	Bacteria	Proteobacteria	Burkholderiales	ABC transporter substrate-binding protein	WP_043460950	0	77.36	99	550
BF	c713392_g1_i1_1	1	2	1	0.26	0.59	0.26	69	66	30	0.158595	0.558342	0.273973	n.d.	n.d.	n.d.	Kaistia	Bacteria	Proteobacteria	Rhizobiales	sugar ABC transporter substrate-binding protein	WP_035832204	3e-55	75	100	187
BF	c720186_g1_i1_1	5	4	5	1.05	0.77	1.05	390	199	146	0.640478	0.728684	1.10643	✔	n.d.	n.d.	Altererythrobacter	Bacteria	Proteobacteria	Sphingomonadales	flagellar motor protein MotB	WP_046902715	4e-45	47.85	100	164
BF	c72366_g1_i1_2	2	1	1	0.24	0.11	0.11	73	55	50	0.146395	0.104098	0.115911	n.d.	n.d.	n.d.	Halothiobacillus	Bacteria	Proteobacteria	NA	flagellar motor protein MotB	WP_012825099	1e-58	42.29	98	202
BF	c730236_g1_i1_2	3	3	2	0.27	0.27	0.17	107	68	34	0.164694	0.255512	0.179136	✔	n.d.	✔	Anaerolinea	Bacteria	Chloroflexi	Anaerolineales	transporter	WP_013560118	3e-166	66.84	100	481
BF	c730685_g1_i1_1	1	1	1	0.17	0.17	0.17	124	48	43	0.103696	0.160878	0.179136	✔	n.d.	✔	Cellvibrio	Bacteria	Proteobacteria	Cellvibrionales	PEP-CTERM domain protein	WP_049630433	2e-34	53.89	100	130
BF	c733625_g1_i1_1	2	1	1	0.13	0.06	0.06	57	19	26	0.0792973	0.0567805	0.0632244	✔	n.d.	n.d.	Parcubacteria	Bacteria	Parcubacteria	NA	hypothetical protein UR94_C0022G0018	KKP90822	4e-06	30.3	20	57.8
BF	c739363_g1_i1_2	4	1	2	0.24	0.05	0.11	316	77	64	0.146395	0.0473171	0.115911	✔	n.d.	n.d.	bacterium	n.d.	n.d.	n.d.	hypothetical protein	WP_045440641	2e-15	45.45	24	90.5
BF	c742931_g1_i1_2	4	2	1	0.31	0.15	0.07	134	58	32	0.189094	0.141951	0.0737619	✔	n.d.	n.d.	n.d.	n.d.	n.d.	n.d.	n.d.	n.d.	n.d.	n.d.	n.d.	n.d.
BF	c752974_g1_i1_1	4	2	1	0.53	0.24	0.11	305	67	37	0.323289	0.227122	0.115911	n.d.	n.d.	n.d.	Caulobacter	Bacteria	Proteobacteria	Caulobacterales	TonB-dependent receptor	WP_012285890	2e-60	46.51	99	216
BF	c753182_g1_i1_1	1	1	1	0.29	0.29	0.29	90	46	27	0.176894	0.274439	0.305585	n.d.	n.d.	n.d.	Chondromyces	Bacteria	Proteobacteria	Myxococcales	hypothetical protein	WP_050428518	2e-32	59	98	120
BF	c76312_g1_i1_2	5	6	5	0.37	0.46	0.37	1458	617	363	0.225692	0.435317	0.389884	✔	n.d.	✔	n.d.	n.d.	n.d.	n.d.	n.d.	n.d.	n.d.	n.d.	n.d.	n.d.
BF	c77206_g2_i1_2	2	1	1	0.16	0.08	0.08	145	44	50	0.0975967	0.0757074	0.0842993	✔	n.d.	n.d.	Rhodothermus	Bacteria	Bacteroidetes	Bacteroidetes Order II. Incertae sedis	hypothetical protein	WP_029933280	3e-50	32.85	99	185
BF	c77707_g1_i1_12	7	5	6	0.49	0.28	0.35	247	103	106	0.29889	0.264976	0.368809	n.d.	n.d.	n.d.	Luteimonas	Bacteria	Proteobacteria	Xanthomonadales	long-chain fatty acid--CoA ligase	WP_027072483	0	86.31	100	1008
BF	c77707_g1_i1_3	4	6	3	0.32	0.52	0.23	263	224	114	0.195193	0.492098	0.24236	n.d.	n.d.	n.d.	Luteimonas	Bacteria	Proteobacteria	Xanthomonadales	two-component system response regulator	WP_027072480	0	92	91	657
BF	c78092_g1_i1_2	2	2	1	0.09	0.09	0.05	196	56	65	0.0548981	0.0851708	0.052687	✔	n.d.	n.d.	Ignavibacterium	Bacteria	Ignavibacteriae	Ignavibacteriales	T9SS C-terminal target domain-containing protein	WP_014560681	2e-18	30.65	84	98.6
BF	c788051_g1_i1_1	1	1	1	0.23	0.23	0.23	58	40	20	0.140295	0.217659	0.24236	✔	n.d.	n.d.	Aminobacter	Bacteria	Proteobacteria	Rhizobiales	ABC transporter substrate-binding protein	WP_024849706	5e-39	77.42	74	144
BF	c79190_g1_i1_3	5	3	2	0.26	0.15	0.1	144	42	43	0.158595	0.141951	0.105374	✔	n.d.	n.d.	Lysobacter	Bacteria	Proteobacteria	Xanthomonadales	peptidase M1	WP_036206418	0	66.02	97	756
BF	c83648_g1_i1_1	1	1	1	0.21	0.21	0.21	47	36	23	0.128096	0.198732	0.221286	n.d.	n.d.	n.d.	n.d.	n.d.	n.d.	n.d.	n.d.	n.d.	n.d.	n.d.	n.d.	n.d.
BF	c83993_g2_i1_1	2	2	2	0.57	0.57	0.57	67	56	23	0.347688	0.539415	0.600632	✔	n.d.	n.d.	n.d.	n.d.	n.d.	n.d.	n.d.	n.d.	n.d.	n.d.	n.d.	n.d.
BF	c86821_g1_i1_1	4	1	3	1.69	0.22	0.81	264	24	72	1.03086	0.208195	0.85353	n.d.	n.d.	n.d.	Salisaeta	Bacteria	Bacteroidetes	Bacteroidetes Order II. Incertae sedis	hypothetical protein	WP_022835702	1e-23	42.45	98	103
BF	c89279_g1_i1_1	1	3	1	0.05	0.16	0.05	68	112	55	0.030499	0.151415	0.052687	✔	n.d.	n.d.	Chelativorans	Bacteria	Proteobacteria	Rhizobiales	extracellular solute-binding protein, family 5	ABG63228	0	99.29	100	1148
BF	c9034_g1_i1_1	1	1	1	0.28	0.28	0.28	25	22	31	0.170794	0.264976	0.295047	n.d.	n.d.	n.d.	Henriciella	Bacteria	Proteobacteria	Rhodobacterales	membrane protein	WP_018147100	5e-51	84.85	98	174
BF	c93047_g1_i1_1	10	6	4	0.31	0.18	0.11	500	143	126	0.189094	0.170342	0.115911	✔	n.d.	n.d.	Flavobacterium	Bacteria	Bacteroidetes	Flavobacteriales	SusC/RagA family TonB-linked outer membrane protein	WP_022826845	0	57.21	100	1187
BF	c9387_g1_i1_1	1	1	1	0.14	0.14	0.14	39	24	19	0.0853971	0.132488	0.147524	n.d.	n.d.	n.d.	Chlorobium	Bacteria	Chlorobi	Chlorobiales	succinyl-CoA synthetase subunit alpha	WP_041471245	8e-109	71.36	100	327
BF	c348428_g1_i1_1	2	#N/A	1	0.49	#N/A	0.22	40	#N/A	42	0.22094	#N/A	0.204233	✔	n.d.	✔	n.d	n.d	n.d	n.d	n.d	n.d	n.d	n.d	n.d	n.d
BF	c193875_g1_i1_1	1	1	#N/A	0.19	0.19	#N/A	79	40	#N/A	0.0856705	0.151684	#N/A	n.d.	n.d.	n.d.	n.d	n.d	n.d	n.d	n.d	n.d	n.d	n.d	n.d	n.d
BF	c200249_g1_i1_2	1	1	#N/A	0.16	0.16	#N/A	15	16	#N/A	0.0721436	0.127734	#N/A	n.d.	n.d.	✔	n.d	n.d	n.d	n.d	MULTISPECIES: type II secretion system protein GspG	WP_006477246	3.16235e-07	40	33.3333	45.8246
BF	c209862_g4_i1_1	8	4	#N/A	0.59	0.36	#N/A	259	89	#N/A	0.266029	0.287402	#N/A	n.d.	n.d.	n.d.	Dictyostelium discoideum	Eukaryota	Amoebozoa	Dictyosteliida	hypothetical protein DDB_G0275023	XP_643865	0	94.2197	92.0213	691.804
BF	c201094_g2_i1_1	2	#N/A	1	0.22	#N/A	0.11	119	#N/A	55	0.0991974	#N/A	0.102117	n.d.	n.d.	n.d.	n.d	n.d	n.d	n.d	n.d	n.d	n.d	n.d	n.d	n.d
BF	c154215_g1_i1_1	4	3	#N/A	0.33	0.33	#N/A	110	42	#N/A	0.148796	0.263452	#N/A	n.d.	n.d.	n.d.	n.d	n.d	n.d	n.d	n.d	n.d	n.d	n.d	n.d	n.d
BF	c718062_g1_i1_1	2	#N/A	1	0.21	#N/A	0.1	153	#N/A	27	0.0946884	#N/A	0.0928333	✔	n.d.	n.d.	n.d	n.d	n.d	n.d	n.d	n.d	n.d	n.d	n.d	n.d
BF	c190535_g1_i1_1	5	#N/A	1	0.24	#N/A	0.04	240	#N/A	14	0.108215	#N/A	0.0371333	✔	✔	✔	n.d	n.d	n.d	n.d	n.d	n.d	n.d	n.d	n.d	n.d
BF	c192787_g1_i1_1	1	#N/A	2	0.09	#N/A	0.18	20	#N/A	36	0.0405808	#N/A	0.1671	✔	n.d.	n.d.	n.d	n.d	n.d	n.d	n.d	n.d	n.d	n.d	n.d	n.d
BF	c208831_g1_i1_2	3	3	#N/A	0.1	0.1	#N/A	187	113	#N/A	0.0450897	0.0798339	#N/A	n.d.	n.d.	n.d.	Congregibacter	Bacteria	Proteobacteria	Cellvibrionales	TonB-denpendent receptor	WP_008293930	5.81283e-19	29.0237	47.733	88.9669
BF	c206296_g7_i1_6	2	#N/A	1	0.06	#N/A	0.03	146	#N/A	68	0.0270538	#N/A	0.02785	✔	n.d.	n.d.	Congregibacter	Bacteria	Proteobacteria	Cellvibrionales	TonB-denpendent receptor	WP_008293476	1.32438e-74	30.1192	97.5687	264.233
BF	c155278_g1_i2_2	3	1	#N/A	0.1	0.03	#N/A	197	14	#N/A	0.0450897	0.0239502	#N/A	✔	n.d.	n.d.	Congregibacter	Bacteria	Proteobacteria	Cellvibrionales	TonB-denpendent receptor	WP_008293930	2.68458e-46	28.43	89.0428	176.022
BF	c764739_g1_i1_1	2	#N/A	1	0.29	#N/A	0.13	127	#N/A	17	0.13076	#N/A	0.120683	✔	n.d.	n.d.	n.d	n.d	n.d	n.d	n.d	n.d	n.d	n.d	n.d	n.d
BF	c170754_g1_i1_3	4	#N/A	1	0.13	#N/A	0.03	148	#N/A	34	0.0586166	#N/A	0.02785	n.d.	n.d.	n.d.	n.d	n.d	n.d	n.d	n.d	n.d	n.d	n.d	n.d	n.d
BF	c154102_g1_i1_2	1	1	#N/A	0.06	0.06	#N/A	84	36	#N/A	0.0270538	0.0479004	#N/A	✔	n.d.	n.d.	n.d	n.d	n.d	n.d	n.d	n.d	n.d	n.d	n.d	n.d
BF	c210203_g1_i1_8	2	1	#N/A	0.02	0.01	#N/A	121	20	#N/A	0.00901795	0.00798339	#N/A	✔	n.d.	✔	Streptococcaceae	Bacteria	Terrabacteria group	Bacilli	YSIRK signal domain/LPXTG anchor domain surface protein	WP_001063234	2.81826e-06	27.957	14.7619	50.8322
BF	c205460_g1_i1_8	1	1	#N/A	0.07	0.07	#N/A	153	65	#N/A	0.0315628	0.0558838	#N/A	✔	n.d.	✔	n.d	n.d	n.d	n.d	n.d	n.d	n.d	n.d	n.d	n.d
BF	c210054_g1_i2_20	3	3	#N/A	0.07	0.07	#N/A	26	37	#N/A	0.0315628	0.0558838	#N/A	n.d.	n.d.	n.d.	Giardia	Eukaryota	Fornicata	Hexamitidae	DNA-directed RNA polymerase RPB2	XP_001708583	2.59377e-34	29.0155	29.8531	141.354
BF	c34457_g1_i1_2	1	1	#N/A	0.21	0.21	#N/A	49	38	#N/A	0.0946884	0.167651	#N/A	n.d.	✔	n.d.	Vibrio	Bacteria	Proteobacteria	Vibrionales	catalase-peroxidase	WP_000400805	1.38204e-53	72.5191	18.0939	178.718
BF	c210210_g2_i1_1	1	3	#N/A	0.06	0.12	#N/A	101	90	#N/A	0.0270538	0.0958007	#N/A	✔	✔	n.d.	Dictyostelium discoideum	Eukaryota	Amoebozoa	Dictyosteliida	hypothetical protein DDB_G0274185	XP_644277	1.92568e-08	28.2895	35.3488	54.299
BF	c350217_g1_i1_3	1	1	#N/A	0.16	0.16	#N/A	53	42	#N/A	0.0721436	0.127734	#N/A	n.d.	✔	n.d.	Streptococcaceae	Bacteria	Terrabacteria group	Bacilli	MULTISPECIES: NAD(P)H-dependent oxidoreductase	WP_000673640	4.36005e-19	34.5238	40.8759	82.0333
BF	c207123_g9_i1_7	#N/A	1	1	#N/A	0.04	0.04	#N/A	57	17	#N/A	0.0319336	0.0371333	n.d.	✔	n.d.	Yersinia	Bacteria	Proteobacteria	Enterobacterales	MULTISPECIES: oligopeptidase B	WP_002211088	1.32599e-35	25.7871	97.6574	141.739
BF	c209968_g1_i1_2	#N/A	2	1	#N/A	0.4	0.18	#N/A	48	13	#N/A	0.319336	0.1671	n.d.	n.d.	n.d.	n.d	n.d	n.d	n.d	n.d	n.d	n.d	n.d	n.d	n.d
BF	c208671_g4_i1_1	8	#N/A	3	0.72	#N/A	0.31	316	#N/A	100	0.324646	#N/A	0.287783	n.d.	n.d.	n.d.	Dictyostelium discoideum	Eukaryota	Amoebozoa	Dictyosteliida	hypothetical protein DDB_G0275023	XP_643865	0	96.9283	77.9255	598.201
BF	c208734_g2_i2_2	5	#N/A	1	0.56	#N/A	0.09	218	#N/A	22	0.252502	#N/A	0.0835499	n.d.	n.d.	n.d.	Dictyostelium discoideum	Eukaryota	Amoebozoa	Dictyosteliida	G-protein-coupled receptor family 3 protein 9	XP_645258	1.00085e-15	25.1852	34.4828	75.485
BF	c208470_g3_i1_16	2	1	#N/A	0.41	0.19	#N/A	142	19	#N/A	0.184868	0.151684	#N/A	✔	n.d.	n.d.	n.d	n.d	n.d	n.d	MULTISPECIES: auracyanin-B	WP_012257819	9.69533e-06	27.7372	58.2979	42.3578
BF	c365440_g1_i1_1	2	2	#N/A	0.57	0.57	#N/A	47	26	#N/A	0.257011	0.455053	#N/A	n.d.	n.d.	✔	n.d	n.d	n.d	n.d	n.d	n.d	n.d	n.d	n.d	n.d
BF	c578564_g1_i1_1	3	#N/A	2	0.73	#N/A	0.44	190	#N/A	21	0.329155	#N/A	0.408466	✔	n.d.	n.d.	n.d	n.d	n.d	n.d	n.d	n.d	n.d	n.d	n.d	n.d
BF	c207219_g1_i2_1	6	#N/A	2	0.54	#N/A	0.24	361	#N/A	92	0.243485	#N/A	0.2228	✔	n.d.	n.d.	Yersinia	Bacteria	Proteobacteria	Enterobacterales	MULTISPECIES: xylose ABC transporter substrate-binding protein	WP_002209591	4.96119e-71	45.5598	78.2477	223.016
BF	c204429_g2_i1_3	3	#N/A	1	0.31	#N/A	0.15	180	#N/A	23	0.139778	#N/A	0.13925	✔	n.d.	✔	n.d	n.d	n.d	n.d	n.d	n.d	n.d	n.d	n.d	n.d
BF	c171906_g1_i1_1	#N/A	1	1	#N/A	0.26	0.26	#N/A	50	75	#N/A	0.207568	0.241367	✔	n.d.	✔	n.d	n.d	n.d	n.d	n.d	n.d	n.d	n.d	n.d	n.d
BF	c741269_g1_i1_1	3	#N/A	2	0.54	#N/A	0.33	309	#N/A	32	0.243485	#N/A	0.30635	✔	n.d.	n.d.	n.d	n.d	n.d	n.d	n.d	n.d	n.d	n.d	n.d	n.d
BF	c204068_g1_i1_2	2	#N/A	1	0.45	#N/A	0.2	177	#N/A	95	0.202904	#N/A	0.185667	✔	n.d.	n.d.	n.d	n.d	n.d	n.d	n.d	n.d	n.d	n.d	n.d	n.d
BF	c209583_g2_i1_3	4	2	#N/A	0.26	0.12	#N/A	188	33	#N/A	0.117233	0.0958007	#N/A	n.d.	n.d.	n.d.	n.d	n.d	n.d	n.d	MULTISPECIES: ATP synthase subunit beta	WP_000190506	0	76.5957	102.174	719.924
BF	c172760_g1_i2_1	1	1	#N/A	0.2	0.2	#N/A	54	15	#N/A	0.0901795	0.159668	#N/A	n.d.	n.d.	n.d.	n.d	Bacteria	Proteobacteria	n.d	MULTISPECIES: branched chain amino acid ABC transporter substrate-binding protein	WP_000827696	2.04424e-11	28.8732	38.4824	58.9214
BF	c82641_g2_i1_1	2	#N/A	1	0.4	#N/A	0.19	52	#N/A	13	0.180359	#N/A	0.176383	✔	n.d.	n.d.	Congregibacter	Bacteria	Proteobacteria	Cellvibrionales	TonB-denpendent receptor	WP_008293476	2.32099e-21	42.6667	15.8562	90.1225
BF	c85814_g1_i1_1	2	#N/A	2	0.39	#N/A	0.39	108	#N/A	34	0.17585	#N/A	0.36205	n.d.	n.d.	n.d.	saccharomyceta	Eukaryota	Opisthokonta	Dikarya	peptidylprolyl isomerase	XP_721313	6.20767e-31	55.4688	79.0123	110.538
BF	c193136_g1_i1_1	1	1	#N/A	0.25	0.25	#N/A	33	25	#N/A	0.112724	0.199585	#N/A	✔	n.d.	n.d.	n.d	n.d	n.d	n.d	n.d	n.d	n.d	n.d	n.d	n.d
BF	c196783_g2_i1_4	2	1	#N/A	0.39	0.18	#N/A	65	31	#N/A	0.17585	0.143701	#N/A	n.d.	n.d.	n.d.	Streptococcaceae	Bacteria	Terrabacteria group	Bacilli	LacI family transcriptional regulator	WP_000226001	7.52181e-14	39.3617	29.2835	65.855
BF	c199603_g1_i2_1	4	#N/A	1	0.39	#N/A	0.08	102	#N/A	17	0.17585	#N/A	0.0742666	✔	n.d.	n.d.	n.d	n.d	n.d	n.d	MULTISPECIES: iron ABC transporter substrate-binding protein	WP_003095046	9.23912e-09	24.4898	58.5075	53.9138
BF	c179838_g2_i1_1	#N/A	3	1	#N/A	0.56	0.16	#N/A	58	45	#N/A	0.44707	0.148533	n.d.	n.d.	n.d.	n.d	n.d	n.d	n.d	n.d	n.d	n.d	n.d	n.d	n.d
BF	c209667_g12_i1_2	1	#N/A	1	0.24	#N/A	0.24	153	#N/A	76	0.108215	#N/A	0.2228	✔	n.d.	n.d.	n.d	n.d	n.d	n.d	n.d	n.d	n.d	n.d	n.d	n.d
BF	c205229_g1_i1_1	3	1	#N/A	0.49	0.22	#N/A	148	32	#N/A	0.22094	0.175635	#N/A	n.d.	n.d.	n.d.	n.d	Bacteria	Proteobacteria	n.d	MULTISPECIES: branched chain amino acid ABC transporter substrate-binding protein	WP_000827696	2.91749e-14	38.1356	31.9783	67.0106
BF	c208087_g5_i1_3	8	1	#N/A	0.63	0.06	#N/A	208	23	#N/A	0.284065	0.0479004	#N/A	✔	n.d.	n.d.	Congregibacter	Bacteria	Proteobacteria	Cellvibrionales	ABC transporter substrate-binding protein	WP_008295004	8.97801e-12	30.7692	24.9129	64.6994
BF	c203526_g1_i1_1	2	2	#N/A	0.34	0.34	#N/A	89	48	#N/A	0.153305	0.271435	#N/A	n.d.	n.d.	n.d.	n.d	n.d	n.d	n.d	n.d	n.d	n.d	n.d	n.d	n.d
BF	c27966_g1_i1_1	#N/A	1	1	#N/A	0.17	0.17	#N/A	56	37	#N/A	0.135718	0.157817	n.d.	n.d.	n.d.	n.d	n.d	n.d	n.d	n.d	n.d	n.d	n.d	n.d	n.d
BF	c169744_g1_i1_1	3	#N/A	1	0.35	#N/A	0.16	376	#N/A	101	0.157814	#N/A	0.148533	✔	n.d.	n.d.	n.d	n.d	n.d	n.d	n.d	n.d	n.d	n.d	n.d	n.d
BF	c49300_g1_i1_1	#N/A	2	3	#N/A	0.22	0.22	#N/A	60	79	#N/A	0.175635	0.204233	n.d.	n.d.	n.d.	n.d	Bacteria	Proteobacteria	n.d	MULTISPECIES: ATP synthase subunit beta	WP_003097130	2.6961e-172	89.4737	58.0786	486.493
BF	c201647_g5_i1_3	1	2	#N/A	0.2	0.45	#N/A	74	37	#N/A	0.0901795	0.359253	#N/A	n.d.	n.d.	n.d.	n.d	n.d	n.d	n.d	#N/A	#N/A	#N/A	#N/A	#N/A	#N/A
BF	c207852_g13_i1_2	2	#N/A	2	0.45	#N/A	0.2	36	#N/A	32	0.202904	#N/A	0.185667	n.d.	n.d.	n.d.	n.d	n.d	n.d	n.d	n.d	n.d	n.d	n.d	n.d	n.d
BF	c198533_g1_i1_1	1	#N/A	1	0.16	#N/A	0.16	133	#N/A	16	0.0721436	#N/A	0.148533	n.d.	n.d.	n.d.	n.d	n.d	n.d	n.d	n.d	n.d	n.d	n.d	n.d	n.d
BF	c206455_g4_i2_8	14	#N/A	8	0.36	#N/A	0.19	760	#N/A	163	0.162323	#N/A	0.176383	n.d.	n.d.	n.d.	Congregibacter	Bacteria	Proteobacteria	Cellvibrionales	TonB-denpendent receptor	WP_008293476	8.6853e-13	26.3852	40.0634	70.8626
BF	c217092_g1_i1_1	3	1	#N/A	0.49	0.14	#N/A	184	69	#N/A	0.22094	0.111768	#N/A	n.d.	n.d.	n.d.	n.d	n.d	n.d	n.d	n.d	n.d	n.d	n.d	n.d	n.d
BF	c208734_g2_i7_1	3	1	#N/A	0.48	0.14	#N/A	190	58	#N/A	0.216431	0.111768	#N/A	n.d.	n.d.	n.d.	Dictyostelium discoideum	Eukaryota	Amoebozoa	Dictyosteliida	G-protein-coupled receptor family 3 protein 9	XP_645258	4.75136e-12	23.5602	24.3934	62.7734
BF	c207575_g5_i2_1	#N/A	2	1	#N/A	0.42	0.19	#N/A	52	75	#N/A	0.335303	0.176383	n.d.	n.d.	n.d.	Campylobacteraceae	Bacteria	Proteobacteria	Epsilonproteobacteria	MULTISPECIES: elongation factor Tu	WP_002855271	1.35365e-75	76.6234	38.5965	232.646
BF	c182863_g1_i1_1	2	1	#N/A	0.41	0.19	#N/A	123	24	#N/A	0.184868	0.151684	#N/A	n.d.	n.d.	n.d.	n.d	Bacteria	Proteobacteria	n.d	MULTISPECIES: peptide transport periplasmic protein SapA	WP_001250216	2.41655e-08	30.3571	20.4753	50.0618
BF	c210054_g1_i2_23	2	1	#N/A	0.4	0.18	#N/A	97	14	#N/A	0.180359	0.143701	#N/A	n.d.	n.d.	n.d.	Yersinia	Bacteria	Proteobacteria	Enterobacterales	MULTISPECIES: 30S ribosomal protein S7	WP_002212324	2.37581e-67	62.3377	98.7179	203.756
BF	c204755_g3_i1_2	3	#N/A	3	0.29	#N/A	0.29	167	#N/A	83	0.13076	#N/A	0.269216	✔	n.d.	n.d.	n.d	n.d	n.d	n.d	n.d	n.d	n.d	n.d	n.d	n.d
BF	c194371_g1_i1_1	1	#N/A	2	0.11	#N/A	0.23	61	#N/A	58	0.0495987	#N/A	0.213517	✔	n.d.	✔	n.d	n.d	n.d	n.d	n.d	n.d	n.d	n.d	n.d	n.d
BF	c206657_g2_i1_2	2	3	#N/A	0.16	0.25	#N/A	95	52	#N/A	0.0721436	0.199585	#N/A	n.d.	n.d.	n.d.	Streptococcaceae	Bacteria	Terrabacteria group	Bacilli	MULTISPECIES: nickel ABC transporter, nickel/metallophore periplasmic binding protein	WP_001866044	1.07715e-11	26.8595	44.9814	63.929
BF	c204623_g1_i1_6	2	1	#N/A	0.23	0.11	#N/A	74	24	#N/A	0.103706	0.0878173	#N/A	n.d.	n.d.	n.d.	Mycobacteriaceae	Bacteria	Terrabacteria group	Actinobacteria	MULTISPECIES: NADH-quinone oxidoreductase subunit C	WP_003416425	1.58679e-20	48.8889	38.1356	85.8853
BF	c197402_g1_i1_1	2	1	#N/A	0.36	0.17	#N/A	36	28	#N/A	0.162323	0.135718	#N/A	n.d.	n.d.	n.d.	n.d	Bacteria	n.d	n.d	MULTISPECIES: D-ribose ABC transporter substrate-binding protein	WP_001056273	1.88998e-10	29.6296	45.6081	56.225
BF	c206775_g16_i1_2	1	1	#N/A	0.13	0.13	#N/A	26	14	#N/A	0.0586166	0.103784	#N/A	n.d.	n.d.	n.d.	n.d	n.d	n.d	n.d	#N/A	#N/A	#N/A	#N/A	#N/A	#N/A
BF	c728353_g1_i1_2	1	1	#N/A	0.13	0.13	#N/A	35	18	#N/A	0.0586166	0.103784	#N/A	n.d.	n.d.	✔	n.d	n.d	n.d	n.d	#N/A	#N/A	#N/A	#N/A	#N/A	#N/A
BF	c204122_g3_i2_8	1	1	#N/A	0.24	0.24	#N/A	41	41	#N/A	0.108215	0.191601	#N/A	n.d.	n.d.	n.d.	n.d	Bacteria	Proteobacteria	Burkholderiales	MULTISPECIES: 30S ribosomal protein S21	WP_004198205	7.31181e-18	59.322	84.2857	72.0182
BF	c207247_g3_i2_2	#N/A	4	3	#N/A	0.16	0.12	#N/A	95	80	#N/A	0.127734	0.1114	n.d.	n.d.	✔	Congregibacter	Bacteria	Proteobacteria	Cellvibrionales	membrane protein	WP_008294002	8.06742e-08	39.7959	39.6761	51.9878
BF	c217968_g1_i1_1	1	#N/A	1	0.16	#N/A	0.16	107	#N/A	37	0.0721436	#N/A	0.148533	✔	n.d.	n.d.	n.d	n.d	n.d	n.d	n.d	n.d	n.d	n.d	n.d	n.d
BF	c207214_g1_i1_2	3	1	#N/A	0.16	0.05	#N/A	101	48	#N/A	0.0721436	0.039917	#N/A	✔	n.d.	✔	n.d	n.d	n.d	n.d	n.d	n.d	n.d	n.d	n.d	n.d
BF	c201713_g3_i1_1	3	2	#N/A	0.28	0.18	#N/A	164	58	#N/A	0.126251	0.143701	#N/A	n.d.	n.d.	n.d.	n.d	n.d	n.d	n.d	MULTISPECIES: transaldolase 1	WP_000130185	3.05055e-145	65.6958	97.4763	415.231
BF	c731327_g1_i1_1	1	1	#N/A	0.23	0.23	#N/A	83	23	#N/A	0.103706	0.183618	#N/A	n.d.	n.d.	n.d.	n.d	n.d	n.d	n.d	n.d	n.d	n.d	n.d	n.d	n.d
BF	c733219_g1_i1_1	1	1	#N/A	0.23	0.23	#N/A	91	38	#N/A	0.103706	0.183618	#N/A	✔	n.d.	n.d.	n.d	n.d	n.d	n.d	MULTISPECIES: peptide ABC transporter substrate-binding protein	WP_001118749	1.50762e-06	40	9.07441	43.8986
BF	c200496_g1_i2_3	1	1	#N/A	0.09	0.09	#N/A	19	22	#N/A	0.0405808	0.0718506	#N/A	✔	n.d.	n.d.	n.d	n.d	n.d	n.d	MULTISPECIES: hypothetical protein	WP_003104841	4.86041e-138	62.3333	96.1538	395.971
BF	c200915_g1_i1_3	2	#N/A	1	0.18	#N/A	0.09	90	#N/A	30	0.0811615	#N/A	0.0835499	n.d.	n.d.	n.d.	Mycobacteriaceae	Bacteria	Terrabacteria group	Actinobacteria	MULTISPECIES: carbon monoxide dehydrogenase large subunit	WP_003900133	2.292e-08	27.8523	37.2966	53.5286
BF	c208265_g6_i1_7	1	#N/A	1	0.09	#N/A	0.09	56	#N/A	28	0.0405808	#N/A	0.0835499	n.d.	n.d.	n.d.	Bacillaceae	Bacteria	Terrabacteria group	Bacilli	MULTISPECIES: arginase	WP_000711571	5.3632e-72	41.1565	98.9899	226.098
BF	c210207_g7_i1_3	1	1	#N/A	0.11	0.11	#N/A	16	25	#N/A	0.0495987	0.0878173	#N/A	n.d.	n.d.	n.d.	Vibrio	Bacteria	Proteobacteria	Vibrionales	outer membrane protein assembly factor BamD	WP_000877198	7.81796e-16	27.2251	79.2531	72.4034
BF	c226916_g1_i1_2	1	#N/A	1	0.22	#N/A	0.22	76	#N/A	37	0.0991974	#N/A	0.204233	n.d.	n.d.	✔	n.d	n.d	n.d	n.d	n.d	n.d	n.d	n.d	n.d	n.d
BF	c766388_g1_i1_1	1	1	#N/A	0.22	0.22	#N/A	28	39	#N/A	0.0991974	0.175635	#N/A	n.d.	n.d.	n.d.	n.d	n.d	n.d	n.d	n.d	n.d	n.d	n.d	n.d	n.d
BF	c188623_g1_i1_1	#N/A	1	1	#N/A	0.21	0.21	#N/A	19	34	#N/A	0.167651	0.19495	n.d.	n.d.	n.d.	Bacillaceae	Bacteria	Terrabacteria group	Bacilli	ABC transporter ATP-binding protein	WP_001034318	6.04478e-41	49.2424	39.0533	140.198
BF	c189601_g1_i1_1	1	1	#N/A	0.21	0.21	#N/A	147	58	#N/A	0.0946884	0.167651	#N/A	n.d.	n.d.	n.d.	Listeriaceae	Bacteria	Terrabacteria group	Bacilli	CD4+ T-cell-stimulating antigen	WP_003722514	4.85656e-25	35.9155	39.7759	97.0561
BF	c205222_g1_i1_3	1	#N/A	1	0.21	#N/A	0.21	62	#N/A	18	0.0946884	#N/A	0.19495	n.d.	n.d.	n.d.	n.d	Bacteria	Proteobacteria	n.d	MULTISPECIES: hypothetical protein	WP_003091672	2.98843e-09	31.8841	91.3907	50.447
BF	c712807_g1_i1_1	1	#N/A	1	0.21	#N/A	0.21	13	#N/A	38	0.0946884	#N/A	0.19495	n.d.	n.d.	n.d.	n.d	n.d	n.d	n.d	n.d	n.d	n.d	n.d	n.d	n.d
BF	c384219_g1_i1_1	1	1	#N/A	0.19	0.19	#N/A	104	20	#N/A	0.0856705	0.151684	#N/A	✔	n.d.	✔	n.d	n.d	n.d	n.d	n.d	n.d	n.d	n.d	n.d	n.d
BF	c186256_g2_i1_3	2	2	#N/A	0.15	0.15	#N/A	223	101	#N/A	0.0676346	0.119751	#N/A	n.d.	n.d.	n.d.	Campylobacteraceae	Bacteria	Proteobacteria	Epsilonproteobacteria	MULTISPECIES: branched chain amino acid aminotransferase	WP_002851928	2.40194e-22	28.6164	104.605	93.9745
BF	c110372_g2_i1_2	2	1	#N/A	0.18	0.09	#N/A	224	80	#N/A	0.0811615	0.0718506	#N/A	✔	n.d.	n.d.	Vibrio	Bacteria	Proteobacteria	Vibrionales	MULTISPECIES: C4-dicarboxylate ABC transporter	WP_000476112	1.33718e-122	54.7988	97.2892	357.836
BF	c142716_g2_i1_1	1	1	#N/A	0.18	0.18	#N/A	85	50	#N/A	0.0811615	0.143701	#N/A	n.d.	n.d.	n.d.	Listeriaceae	Bacteria	Terrabacteria group	Bacilli	cysteine synthase A	WP_003723745	6.88045e-62	59.0062	52.2727	194.897
BF	c179838_g1_i1_1	#N/A	1	6	#N/A	0.05	0.31	#N/A	31	136	#N/A	0.039917	0.287783	n.d.	n.d.	n.d.	n.d	n.d	n.d	n.d	n.d	n.d	n.d	n.d	n.d	n.d
BF	c203327_g1_i1_3	1	1	#N/A	0.12	0.12	#N/A	78	28	#N/A	0.0541077	0.0958007	#N/A	n.d.	n.d.	n.d.	Bacillaceae	Bacteria	Terrabacteria group	Bacilli	electron transfer flavoprotein subunit beta	WP_001029032	2.45387e-32	37.0558	76.6537	119.398
BF	c206053_g4_i1_11	1	1	#N/A	0.09	0.09	#N/A	49	30	#N/A	0.0405808	0.0718506	#N/A	✔	n.d.	n.d.	n.d	Bacteria	n.d	n.d	MULTISPECIES: D-ribose ABC transporter substrate-binding protein	WP_001056273	1.3822e-32	30.1471	91.8919	122.479
BF	c209736_g2_i3_59	2	1	#N/A	0.14	0.07	#N/A	63	38	#N/A	0.0631256	0.0558838	#N/A	n.d.	n.d.	✔	Yersinia	Bacteria	Proteobacteria	Enterobacterales	MULTISPECIES: UDP-glucose 6-dehydrogenase	WP_002210664	4.54517e-19	25.7831	92.6339	87.0409
BF	c170420_g1_i1_1	2	#N/A	1	0.24	#N/A	0.11	72	#N/A	14	0.108215	#N/A	0.102117	n.d.	n.d.	✔	Campylobacteraceae	Bacteria	Proteobacteria	Epsilonproteobacteria	biopolymer transporter ExbB	WP_002857636	5.11916e-08	32.9268	32.4111	50.8322
BF	c207122_g1_i3_3	1	1	#N/A	0.05	0.05	#N/A	19	46	#N/A	0.0225449	0.039917	#N/A	✔	n.d.	n.d.	Congregibacter	Bacteria	Proteobacteria	Cellvibrionales	membrane protein	WP_008294002	1.07174e-29	43.8202	72.0648	116.701
BF	c221692_g1_i1_1	1	5	#N/A	0.05	0.3	#N/A	17	82	#N/A	0.0225449	0.239502	#N/A	✔	n.d.	n.d.	n.d	n.d	n.d	n.d	n.d	n.d	n.d	n.d	n.d	n.d
BF	c189475_g1_i1_2	2	#N/A	1	0.23	#N/A	0.11	112	#N/A	31	0.103706	#N/A	0.102117	✔	n.d.	n.d.	n.d	n.d	n.d	n.d	n.d	n.d	n.d	n.d	n.d	n.d
BF	c195201_g2_i1_1	1	#N/A	1	0.17	#N/A	0.17	28	#N/A	49	0.0766525	#N/A	0.157817	n.d.	n.d.	n.d.	Vibrio	Bacteria	Proteobacteria	Vibrionales	amino acid ABC transporter substrate-binding protein	WP_001284567	4.65212e-77	64.0719	48.8304	235.343
BF	c151549_g3_i1_1	#N/A	2	1	#N/A	0.17	0.08	#N/A	22	33	#N/A	0.135718	0.0742666	n.d.	n.d.	n.d.	Vibrio	Bacteria	Proteobacteria	Vibrionales	MULTISPECIES: molecular chaperone GroEL	WP_000729136	3.2029e-151	61.8768	62.6838	439.499
BF	c170052_g1_i1_2	1	#N/A	1	0.11	#N/A	0.11	76	#N/A	16	0.0495987	#N/A	0.102117	n.d.	n.d.	n.d.	n.d	n.d	n.d	n.d	n.d	n.d	n.d	n.d	n.d	n.d
BF	c152642_g1_i1_3	1	1	#N/A	0.16	0.16	#N/A	57	44	#N/A	0.0721436	0.127734	#N/A	n.d.	n.d.	n.d.	n.d	n.d	n.d	n.d	MULTISPECIES: ATP synthase subunit beta	WP_000190506	5.13196e-62	54.0984	39.7826	200.29
BF	c206290_g4_i2_1	#N/A	2	1	#N/A	0.22	0.1	#N/A	92	27	#N/A	0.175635	0.0928333	n.d.	n.d.	✔	n.d	n.d	n.d	n.d	n.d	n.d	n.d	n.d	n.d	n.d
BF	c209012_g4_i1_2	2	2	#N/A	0.11	0.11	#N/A	57	43	#N/A	0.0495987	0.0878173	#N/A	n.d.	n.d.	✔	n.d	Bacteria	Proteobacteria	Pseudomonadales	MULTISPECIES: cation acetate symporter	WP_003158805	2.36113e-22	26.7123	79.3478	98.9821
BF	c209328_g5_i1_7	1	1	#N/A	0.08	0.08	#N/A	98	24	#N/A	0.0360718	0.0638672	#N/A	n.d.	n.d.	n.d.	Streptococcaceae	Bacteria	Terrabacteria group	Bacilli	MULTISPECIES: ABC transporter ATP-binding protein	WP_000229966	4.33449e-127	51.5068	96.817	372.474
BF	c541370_g1_i1_1	1	1	#N/A	0.16	0.16	#N/A	72	48	#N/A	0.0721436	0.127734	#N/A	✔	n.d.	n.d.	n.d	n.d	n.d	n.d	n.d	n.d	n.d	n.d	n.d	n.d
BF	c205083_g1_i1_1	2	#N/A	1	0.21	#N/A	0.1	98	#N/A	30	0.0946884	#N/A	0.0928333	✔	n.d.	n.d.	Campylobacteraceae	Bacteria	Proteobacteria	Epsilonproteobacteria	MULTISPECIES: membrane protein	WP_002858561	2.32549e-10	32.1569	80.4416	58.5362
BF	c534299_g1_i1_1	3	1	#N/A	0.21	0.1	#N/A	315	91	#N/A	0.0946884	0.0798339	#N/A	✔	n.d.	n.d.	n.d	n.d	n.d	n.d	n.d	n.d	n.d	n.d	n.d	n.d
BF	c173292_g1_i1_1	1	#N/A	1	0.15	#N/A	0.15	43	#N/A	16	0.0676346	#N/A	0.13925	✔	n.d.	n.d.	n.d	n.d	n.d	n.d	n.d	n.d	n.d	n.d	n.d	n.d
BF	c191139_g1_i1_2	2	1	#N/A	0.12	0.06	#N/A	171	59	#N/A	0.0541077	0.0479004	#N/A	n.d.	n.d.	n.d.	n.d	n.d	n.d	n.d	n.d	n.d	n.d	n.d	n.d	n.d
BF	c192817_g1_i2_3	2	2	#N/A	0.15	0.15	#N/A	102	61	#N/A	0.0676346	0.119751	#N/A	n.d.	n.d.	n.d.	Pseudomonas	Bacteria	Proteobacteria	Pseudomonadales	MULTISPECIES: polyamine ABC transporter substrate-binding protein	WP_010955830	1.24871e-23	32.7586	79.0191	98.5969
BF	c210008_g1_i2_2	3	4	#N/A	0.15	0.15	#N/A	87	84	#N/A	0.0676346	0.119751	#N/A	✔	n.d.	n.d.	Bacillaceae	Bacteria	Terrabacteria group	Bacilli	MULTISPECIES: peptide ABC transporter substrate-binding protein	WP_001039739	3.89019e-14	23.5772	62.226	73.1738
BF	c124285_g1_i1_1	1	1	#N/A	0.14	0.14	#N/A	59	30	#N/A	0.0631256	0.111768	#N/A	n.d.	n.d.	n.d.	Xylella	Bacteria	Proteobacteria	Xanthomonadales	cytosol aminopeptidase	WP_004087599	1.72834e-45	48.6842	30.9572	157.918
BF	c200171_g2_i1_3	1	2	#N/A	0.09	0.19	#N/A	36	49	#N/A	0.0405808	0.151684	#N/A	n.d.	n.d.	n.d.	n.d	Bacteria	Proteobacteria	Pseudomonadales	MULTISPECIES: hypothetical protein	WP_003114223	7.19462e-81	41.2338	96.5517	249.98
BF	c208098_g13_i4_8	2	2	#N/A	0.14	0.14	#N/A	195	62	#N/A	0.0631256	0.111768	#N/A	✔	n.d.	n.d.	n.d	Bacteria	Terrabacteria group	Bacilli	MULTISPECIES: acetoacetyl-CoA reductase	WP_000250412	2.00047e-67	50.813	99.5951	216.468
BF	c197397_g3_i1_2	2	#N/A	1	0.11	#N/A	0.05	100	#N/A	18	0.0495987	#N/A	0.0464166	✔	n.d.	✔	n.d	n.d	n.d	n.d	n.d	n.d	n.d	n.d	n.d	n.d
BF	c209783_g4_i2_1	1	#N/A	1	0.09	#N/A	0.09	48	#N/A	16	0.0405808	#N/A	0.0835499	n.d.	n.d.	n.d.	Giardia	Eukaryota	Fornicata	Hexamitidae	DNA-directed RNA polymerase RPB2	XP_001708583	2.59815e-14	41.3793	6.72854	71.2478
BF	c197523_g1_i1_1	1	#N/A	1	0.13	#N/A	0.13	94	#N/A	22	0.0586166	#N/A	0.120683	n.d.	n.d.	✔	Burkholderia	Bacteria	Proteobacteria	Burkholderiales	MULTISPECIES: type II secretion system protein GspG	WP_006477246	3.7185e-09	32	50	51.9878
BF	c209736_g2_i3_60	1	1	#N/A	0.05	0.05	#N/A	25	20	#N/A	0.0225449	0.039917	#N/A	n.d.	n.d.	n.d.	n.d	Bacteria	Proteobacteria	Enterobacterales	MULTISPECIES: NAD-dependent epimerase	WP_000670926	2.73981e-158	63.8554	99.4012	456.447
BF	c4170_g2_i1_2	5	#N/A	1	0.13	#N/A	0.03	142	#N/A	40	0.0586166	#N/A	0.02785	n.d.	n.d.	✔	n.d	n.d	n.d	n.d	IroN protein	CAC43424	3.58557e-05	35.2941	14.069	45.8246
BF	c534723_g1_i1_1	#N/A	1	1	#N/A	0.13	0.13	#N/A	25	28	#N/A	0.103784	0.120683	✔	n.d.	✔	n.d	n.d	n.d	n.d	n.d	n.d	n.d	n.d	n.d	n.d
BF	c729696_g1_i1_2	8	#N/A	2	0.2	#N/A	0.05	488	#N/A	86	0.0901795	#N/A	0.0464166	✔	n.d.	n.d.	Escherichia	Bacteria	Proteobacteria	Enterobacterales	IroN protein	CAC43424	7.20705e-07	30.8642	22.3448	51.2174
BF	c177488_g1_i1_2	1	#N/A	1	0.12	#N/A	0.12	85	#N/A	26	0.0541077	#N/A	0.1114	✔	n.d.	n.d.	n.d	n.d	n.d	n.d	n.d	n.d	n.d	n.d	n.d	n.d
BF	c182146_g1_i1_1	1	#N/A	1	0.12	#N/A	0.12	44	#N/A	31	0.0541077	#N/A	0.1114	n.d.	n.d.	n.d.	n.d	n.d	n.d	n.d	n.d	n.d	n.d	n.d	n.d	n.d
BF	c184756_g1_i1_1	1	#N/A	1	0.12	#N/A	0.12	80	#N/A	14	0.0541077	#N/A	0.1114	n.d.	n.d.	n.d.	n.d	n.d	n.d	n.d	n.d	n.d	n.d	n.d	n.d	n.d
BF	c195151_g2_i1_1	2	1	#N/A	0.16	0.08	#N/A	113	14	#N/A	0.0721436	0.0638672	#N/A	✔	n.d.	n.d.	Yersinia	Bacteria	Proteobacteria	Enterobacterales	branched chain amino acid ABC transporter substrate-binding protein	WP_002211508	1.63774e-26	27.3458	100.539	107.457
BF	c197944_g1_i1_2	1	2	#N/A	0.08	0.16	#N/A	113	33	#N/A	0.0360718	0.127734	#N/A	✔	n.d.	n.d.	n.d	n.d	n.d	n.d	n.d	n.d	n.d	n.d	n.d	n.d
BF	c207096_g2_i1_4	1	#N/A	1	0.06	#N/A	0.06	37	#N/A	19	0.0270538	#N/A	0.0557	n.d.	n.d.	n.d.	Xylella	Bacteria	Proteobacteria	Xanthomonadales	cytosol aminopeptidase	WP_004087599	0	62.0123	99.1853	621.313
BF	c207114_g1_i1_8	1	#N/A	1	0.06	#N/A	0.06	144	#N/A	51	0.0270538	#N/A	0.0557	✔	n.d.	n.d.	n.d	n.d	n.d	n.d	n.d	n.d	n.d	n.d	n.d	n.d
BF	c207242_g2_i1_3	1	1	#N/A	0.12	0.12	#N/A	39	31	#N/A	0.0541077	0.0958007	#N/A	n.d.	n.d.	✔	Campylobacteraceae	Bacteria	Proteobacteria	Epsilonproteobacteria	biopolymer transporter ExbB	WP_002857636	8.99026e-24	38.2022	70.3557	95.5153
BF	c216630_g1_i1_1	3	1	#N/A	0.16	0.08	#N/A	105	18	#N/A	0.0721436	0.0638672	#N/A	✔	n.d.	n.d.	n.d	n.d	n.d	n.d	n.d	n.d	n.d	n.d	n.d	n.d
BF	c88657_g1_i1_2	1	#N/A	1	0.12	#N/A	0.12	25	#N/A	28	0.0541077	#N/A	0.1114	✔	n.d.	n.d.	n.d	n.d	n.d	n.d	n.d	n.d	n.d	n.d	n.d	n.d
BF	c147704_g2_i1_1	1	1	#N/A	0.11	0.11	#N/A	56	17	#N/A	0.0495987	0.0878173	#N/A	n.d.	n.d.	n.d.	n.d	n.d	n.d	n.d	n.d	n.d	n.d	n.d	n.d	n.d
BF	c158603_g3_i1_1	2	1	#N/A	0.15	0.07	#N/A	293	44	#N/A	0.0676346	0.0558838	#N/A	✔	n.d.	n.d.	n.d	n.d	n.d	n.d	n.d	n.d	n.d	n.d	n.d	n.d
BF	c206219_g10_i1_7	#N/A	2	1	#N/A	0.15	0.07	#N/A	43	29	#N/A	0.119751	0.0649833	n.d.	n.d.	n.d.	n.d	Bacteria	Terrabacteria group	Bacilli	MULTISPECIES: acetyl-CoA acetyltransferase	WP_000552083	3.3698e-49	31.8878	100.256	171.785
BF	c208249_g1_i1_2	1	1	#N/A	0.03	0.03	#N/A	78	20	#N/A	0.0135269	0.0239502	#N/A	✔	n.d.	n.d.	n.d	n.d	n.d	n.d	IroN protein	CAC43424	3.70667e-05	40	13.1034	45.4394
BF	c521020_g1_i1_1	#N/A	1	1	#N/A	0.03	0.03	#N/A	15	31	#N/A	0.0239502	0.02785	✔	n.d.	n.d.	n.d	n.d	n.d	n.d	n.d	n.d	n.d	n.d	n.d	n.d
BF	c206657_g3_i1_2	3	1	#N/A	0.16	0.05	#N/A	186	33	#N/A	0.0721436	0.039917	#N/A	✔	n.d.	n.d.	Streptococcaceae	Bacteria	Terrabacteria group	Bacilli	MULTISPECIES: nickel ABC transporter, nickel/metallophore periplasmic binding protein	WP_001866044	8.98827e-21	24.8509	93.4944	93.9745
BF	c186710_g1_i2_2	1	#N/A	1	0.1	#N/A	0.1	113	#N/A	43	0.0450897	#N/A	0.0928333	n.d.	n.d.	n.d.	n.d	n.d	n.d	n.d	n.d	n.d	n.d	n.d	n.d	n.d
BF	c194341_g4_i1_11	1	1	#N/A	0.1	0.1	#N/A	34	49	#N/A	0.0450897	0.0798339	#N/A	n.d.	n.d.	n.d.	n.d	n.d	n.d	n.d	MULTISPECIES: hypothetical protein	WP_003091210	8.12637e-05	34.8148	93.1034	40.0466
BF	c198319_g1_i1_1	#N/A	1	1	#N/A	0.1	0.1	#N/A	31	20	#N/A	0.0798339	0.0928333	n.d.	n.d.	✔	n.d	n.d	n.d	n.d	n.d	n.d	n.d	n.d	n.d	n.d
BF	c206753_g1_i1_2	1	1	#N/A	0.1	0.1	#N/A	39	26	#N/A	0.0450897	0.0798339	#N/A	n.d.	n.d.	n.d.	n.d	Bacteria	Proteobacteria	Pseudomonadales	MULTISPECIES: hypothetical protein	WP_003114541	2.91484e-19	30.6818	97.7778	83.1889
BF	c208080_g2_i1_1	1	1	#N/A	0.1	0.1	#N/A	82	25	#N/A	0.0450897	0.0798339	#N/A	n.d.	n.d.	n.d.	Congregibacter	Bacteria	Proteobacteria	Cellvibrionales	multidrug ABC transporter ATP-binding protein	WP_008293558	1.38139e-36	36.5741	67.2897	133.65
BF	c209063_g1_i2_3	3	#N/A	2	0.12	#N/A	0.08	122	#N/A	24	0.0541077	#N/A	0.0742666	n.d.	n.d.	n.d.	n.d	n.d	n.d	n.d	n.d	n.d	n.d	n.d	n.d	n.d
BF	c209215_g1_i1_1	2	#N/A	2	0.1	#N/A	0.1	61	#N/A	44	0.0450897	#N/A	0.0928333	n.d.	n.d.	n.d.	n.d	n.d	n.d	n.d	n.d	n.d	n.d	n.d	n.d	n.d
BF	c182122_g1_i1_1	#N/A	1	1	#N/A	0.09	0.09	#N/A	69	60	#N/A	0.0718506	0.0835499	n.d.	n.d.	n.d.	n.d	n.d	n.d	n.d	n.d	n.d	n.d	n.d	n.d	n.d
BF	c197397_g3_i1_1	5	#N/A	1	0.12	#N/A	0.03	125	#N/A	16	0.0541077	#N/A	0.02785	✔	n.d.	n.d.	n.d	n.d	n.d	n.d	n.d	n.d	n.d	n.d	n.d	n.d
BF	c206836_g2_i1_3	2	#N/A	1	0.12	#N/A	0.06	71	#N/A	17	0.0541077	#N/A	0.0557	✔	n.d.	✔	n.d	n.d	n.d	n.d	n.d	n.d	n.d	n.d	n.d	n.d
BF	c365365_g1_i1_2	1	#N/A	1	0.09	#N/A	0.09	91	#N/A	58	0.0405808	#N/A	0.0835499	✔	n.d.	✔	n.d	n.d	n.d	n.d	n.d	n.d	n.d	n.d	n.d	n.d
BF	c59829_g1_i1_7	4	2	#N/A	0.12	0.06	#N/A	167	76	#N/A	0.0541077	0.0479004	#N/A	✔	n.d.	n.d.	Congregibacter	Bacteria	Proteobacteria	Cellvibrionales	TonB-denpendent receptor	WP_008293476	1.85002e-18	26.1438	48.5201	88.9669
BF	c69995_g1_i1_4	1	#N/A	1	0.06	#N/A	0.06	48	#N/A	36	0.0270538	#N/A	0.0557	n.d.	n.d.	n.d.	n.d	Bacteria	Proteobacteria	n.d	MULTISPECIES: 2-oxoglutarate dehydrogenase subunit E1	WP_001181473	0	64.876	51.8757	665.611
BF	c179221_g2_i1_2	1	#N/A	1	0.08	#N/A	0.08	52	#N/A	27	0.0360718	#N/A	0.0742666	n.d.	n.d.	n.d.	n.d	n.d	n.d	n.d	n.d	n.d	n.d	n.d	n.d	n.d
BF	c207053_g5_i1_4	1	#N/A	1	0.08	#N/A	0.08	39	#N/A	39	0.0360718	#N/A	0.0742666	n.d.	n.d.	n.d.	n.d	n.d	n.d	n.d	MULTISPECIES: rod shape-determining protein	WP_000913396	0	74.2775	99.7118	534.258
BF	c207852_g4_i1_1	#N/A	1	1	#N/A	0.08	0.08	#N/A	24	50	#N/A	0.0638672	0.0742666	n.d.	n.d.	n.d.	Congregibacter	Bacteria	Proteobacteria	Cellvibrionales	D-alanyl-D-alanine carboxypeptidase	WP_008293926	2.28738e-102	44.7368	91.9355	308.531
BF	c208441_g5_i1_3	1	1	#N/A	0.08	0.08	#N/A	27	21	#N/A	0.0360718	0.0638672	#N/A	n.d.	n.d.	n.d.	n.d	n.d	n.d	n.d	n.d	n.d	n.d	n.d	n.d	n.d
BF	c155442_g1_i1_1	2	#N/A	1	0.05	#N/A	0.03	56	#N/A	29	0.0225449	#N/A	0.02785	n.d.	n.d.	n.d.	Congregibacter	Bacteria	Proteobacteria	Cellvibrionales	TonB-denpendent receptor	WP_008293476	5.37968e-61	28.3063	91.1205	223.787
BF	c199459_g1_i1_1	1	#N/A	1	0.07	#N/A	0.07	88	#N/A	64	0.0315628	#N/A	0.0649833	✔	n.d.	n.d.	n.d	Bacteria	Proteobacteria	n.d	MULTISPECIES: branched chain amino acid ABC transporter substrate-binding protein	WP_000827696	6.86773e-56	36.0704	92.4119	189.889
BF	c205767_g1_i1_1	1	#N/A	1	0.07	#N/A	0.07	59	#N/A	28	0.0315628	#N/A	0.0649833	n.d.	n.d.	n.d.	n.d	n.d	n.d	n.d	n.d	n.d	n.d	n.d	n.d	n.d
BF	c207862_g3_i1_3	1	1	#N/A	0.07	0.07	#N/A	66	35	#N/A	0.0315628	0.0558838	#N/A	n.d.	n.d.	n.d.	saccharomyceta	Eukaryota	Opisthokonta	Dikarya	HGD_EMENI Homogentisate 1,2-dioxygenase (Homogentisicase) (Homogentisate oxygenase) (Homogentisic acid oxidase)	XP_659501	3.53245e-161	57.6471	94.8661	464.922
BF	c208166_g2_i1_1	1	1	#N/A	0.07	0.07	#N/A	142	97	#N/A	0.0315628	0.0558838	#N/A	✔	n.d.	n.d.	n.d	n.d	n.d	n.d	n.d	n.d	n.d	n.d	n.d	n.d
BF	c159168_g2_i1_1	3	1	#N/A	0.1	0.03	#N/A	151	20	#N/A	0.0450897	0.0239502	#N/A	✔	n.d.	✔	Congregibacter	Bacteria	Proteobacteria	Cellvibrionales	TonB-denpendent receptor	WP_008293476	2.74385e-78	31.9018	86.1522	273.092
BF	c149627_g1_i1_1	1	#N/A	1	0.06	#N/A	0.06	42	#N/A	13	0.0270538	#N/A	0.0557	✔	n.d.	n.d.	Congregibacter	Bacteria	Proteobacteria	Cellvibrionales	membrane protein	WP_008294002	2.1626e-17	38.5621	61.9433	80.1073
BF	c205086_g2_i1_1	1	#N/A	1	0.06	#N/A	0.06	22	#N/A	22	0.0270538	#N/A	0.0557	n.d.	n.d.	n.d.	n.d	n.d	n.d	n.d	n.d	n.d	n.d	n.d	n.d	n.d
BF	c205317_g3_i1_2	1	1	#N/A	0.04	0.04	#N/A	86	14	#N/A	0.0180359	0.0319336	#N/A	✔	n.d.	n.d.	n.d	n.d	n.d	n.d	n.d	n.d	n.d	n.d	n.d	n.d
BF	c206449_g1_i1_2	3	1	#N/A	0.08	0.03	#N/A	51	25	#N/A	0.0360718	0.0239502	#N/A	✔	n.d.	n.d.	n.d	n.d	n.d	n.d	n.d	n.d	n.d	n.d	n.d	n.d
BF	c171207_g1_i1_3	1	1	#N/A	0.05	0.05	#N/A	56	25	#N/A	0.0225449	0.039917	#N/A	n.d.	n.d.	n.d.	n.d	n.d	n.d	n.d	MULTISPECIES: 5-aminovalerate aminotransferase DavT	WP_003106268	6.91332e-48	38.3686	77.6995	172.94
BF	c202162_g2_i1_1	1	#N/A	1	0.05	#N/A	0.05	73	#N/A	29	0.0225449	#N/A	0.0464166	n.d.	n.d.	n.d.	n.d	n.d	n.d	n.d	n.d	n.d	n.d	n.d	n.d	n.d
BF	c202444_g1_i1_4	1	2	#N/A	0.03	0.07	#N/A	15	32	#N/A	0.0135269	0.0558838	#N/A	✔	n.d.	n.d.	Escherichia	Bacteria	Proteobacteria	Enterobacterales	MULTISPECIES: enoyl-ACP reductase	WP_000506492	1.46731e-102	62.069	99.6183	320.472
BF	c208265_g14_i1_38	1	#N/A	1	0.05	#N/A	0.05	34	#N/A	19	0.0225449	#N/A	0.0464166	n.d.	n.d.	✔	n.d	n.d	n.d	n.d	n.d	n.d	n.d	n.d	n.d	n.d
BF	c77242_g2_i1_2	1	#N/A	1	0.05	#N/A	0.05	57	#N/A	40	0.0225449	#N/A	0.0464166	✔	n.d.	n.d.	n.d	n.d	n.d	n.d	n.d	n.d	n.d	n.d	n.d	n.d
BF	c208470_g3_i1_10	#N/A	1	1	#N/A	0.04	0.04	#N/A	22	23	#N/A	0.0319336	0.0371333	n.d.	n.d.	n.d.	n.d	Bacteria	Proteobacteria	n.d	#N/A	#N/A	#N/A	#N/A	#N/A	#N/A
BF	c717659_g1_i1_1	1	#N/A	1	0.03	#N/A	0.03	54	#N/A	21	0.0135269	#N/A	0.02785	✔	n.d.	✔	n.d	n.d	n.d	n.d	n.d	n.d	n.d	n.d	n.d	n.d
BF	c208398_g12_i1_15	1	#N/A	1	0.02	#N/A	0.02	24	#N/A	59	0.00901795	#N/A	0.0185667	✔	n.d.	n.d.	n.d	n.d	n.d	n.d	n.d	n.d	n.d	n.d	n.d	n.d
